# Supplementary material for: Molecular analysis of scats revealed diet and prey choice of grey wolves and Eurasian lynx in the contact zone between the Dinaric Mountains and the Alps
Source: Front Zool. 2024 Mar 19;21:9. doi: 10.1186/s12983-024-00530-6 (PMC10949697; doi:10.1186/s12983-024-00530-6)
Supplement: Supplementary file 1 — Additional file 1: Table S1. Study site and sample collection. Table S2. Details of PCR protocol. Table S3. Occurrence of prey taxa in wolf and lynx scats. Table S4. Relative read abundance (RRA) matrix (the proportion of identified reads assigned to each prey taxon for comparison analysis). Table S5. Prey taxa identity classification. Table S6. Results of DNA analysis of prey species presence in grey wolf and Eurasian lynx scats. Table S7. Frequency of occurrence of the important prey items in wolf and lynx diet. Table S8. Results of PERMANOVA, testing the effects of predator species and spatial variation on the changes of diet composition. Table S9. Prey taxa most responsible for driving differences in dietary composition between groups. Table S10. Results of the similarity percentage (SIMPER) analysis on interspecific and spatial dietary difference for wolf and lynx diet. [file 12983_2024_530_MOESM1_ESM.xlsx]

## Sheet: Table of contents
Supplemental Information for:
Molecular analysis of scats revealed diet and prey choice of grey wolves and Eurasian lynx in the contact zone between the Dinaric Mountains and the Alps
Elena Buzan, Hubert Potočnik, Boštjan Pokorny, Sandra Potušek, Laura Iacolina, Urška Gerič, Felicita Urzi, Ivan Kos
Table of Contents:
Table S1: Study site and sample collection. Data for scats of wolf (n = 82) and lynx (n = 11), which were succesfuly metabarcoded and used for downstreaming analysis	Sheet 1
Table S2: Details of PCR protocol	Sheet 2
Table S3: Occurrence of prey taxa in wolf and lynx scats, where 1 = presence (the presence of identified reads assigned to each prey taxon for comparison analysis)	Sheet 3
Table S4: Relative read abundance (RRA) matrix (the proportion of identified reads assigned to each prey taxon for comparison analysis)	Sheet 4
Table S5: Prey taxa identity clasiffication	Sheet 5
Table S6: Results of DNA analysis of prey species presence in grey wolf and Eurasian lynx scats	Sheet 6
Table S7: Frequency of occurrence of the important prey items in wolf and lynx diet	Sheet 7
Table S8: Results of PERMANOVA, testing the effects of predator species and spatial variation on the changes of diet composition	Sheet 8
Table S9: Prey taxa most responsible for driving differences in dietary composition between groups (Species&Regions) (p ≤ 0.05)	Sheet 9
Table S10: Results of the similarity percentage (SIMPER) analysis on interspecific and spatial dietary difference for wolf and linx diet	Sheet 10

## Sheet: Table S1 Sample data
Table S1: Study sites and sample collection. Data for scats of wolf (n = 82) and lynx (n = 10), which were succesfuly metabarcoded and used for downstreaming analysis
ID	Species_region	Species	Location	Region	Latitude	Longitude	Sampling_date	Seasons	Scat_days
LME2863	Canis lupus_Julian Alps	Canis lupus	Jelovica	Julian Alps	46.154	14.1321	2020-09-30	Autumn	3
LME2864	Canis lupus_Julian Alps	Canis lupus	Jelovica-Javorjev vrh	Julian Alps	46.2756	14.0678	01.10.2020	Autumn	1
LME2865	Canis lupus_Julian Alps	Canis lupus	Jelovica-Javorjev vrh	Julian Alps	46.287	14.0549	02.10.2020	Autumn	3
LME2866	Canis lupus_Julian Alps	Canis lupus	Jelovica-Javorjev vrh	Julian Alps	46.287	14.0549	03.10.2020	Autumn	2
LME2867	Canis lupus_Julian Alps	Canis lupus	Jelovica-Javorjev vrh	Julian Alps	46.2865	14.0511	04.10.2020	Autumn	1
LME2868	Canis lupus_Julian Alps	Canis lupus	Jelovica-Konfinski vrh	Julian Alps	46.2858	14.0512	05.10.2020	Autumn	0
LME2869	Canis lupus_Julian Alps	Canis lupus	Jelovica-Konfinski vrh	Julian Alps	46.2865	14.0511	06.10.2020	Autumn	1
LME2870	Canis lupus_Julian Alps	Canis lupus	Jelovica	Julian Alps	46.4314	14.0572	2021-01-15	Winter	0
LME2871	Canis lupus_Julian Alps	Canis lupus	Jelovica	Julian Alps	46.4314	14.0572	2021-01-16	Winter	0
LME2872	Canis lupus_Dinaric Mts	Canis lupus	Vremščica	Dinaric Mts	45.6983	14.0389	02.02.2021	Winter	1
LME2874	Canis lupus_Dinaric Mts	Canis lupus	Vremščica	Dinaric Mts	45.691	14.0389	02.02.2021	Winter	2
LME2875	Canis lupus_Dinaric Mts	Canis lupus	Vremščica	Dinaric Mts	45.711	14.0389	02.02.2021	Winter	2
LME2877	Canis lupus_Dinaric Mts	Canis lupus	Vremščica	Dinaric Mts	45.678	14.071	02.02.2021	Winter	1
LME2878	Canis lupus_Dinaric Mts	Canis lupus	Vremščica	Dinaric Mts	45.707	14.0269	02.02.2021	Winter	2
LME2879	Canis lupus_Dinaric Mts	Canis lupus	Vremščica	Dinaric Mts	45.688	14.0759	02.02.2021	Winter	1
LME2880	Canis lupus_Dinaric Mts	Canis lupus	Velika gora-Lepa Gorica	Dinaric Mts	45.6473	14.7055	02.04.2021	Spring	1
LME2881	Canis lupus_Dinaric Mts	Canis lupus	Velika gora-Danska cesta	Dinaric Mts	45.5804	14.7977	02.04.2021	Spring	0
LME3580	Canis lupus_Julian Alps	Canis lupus	Jelovica	Julian Alps	46.2812	14.0805	2021-04-29	Spring	5
LME3581	Canis lupus_Julian Alps	Canis lupus	Jelovica	Julian Alps	46.2825	14.0517	2021-04-29	Spring	0
LME3582	Canis lupus_Julian Alps	Canis lupus	Jelovica	Julian Alps	46.272	14.0622	08.07.2021	Summer	1
LME3584	Canis lupus_Julian Alps	Canis lupus	Jelovica	Julian Alps	46.2691	14.0101	2021-04-23	Spring	3
LME3585	Canis lupus_Julian Alps	Canis lupus	Jelovica	Julian Alps	46.2733	14.0743	04.10.2021	Autumn	0
LME3587	Canis lupus_Julian Alps	Canis lupus	Jelovica	Julian Alps	46.2756	14.0826	2021-04-29	Spring	4
LME3589	Canis lupus_Julian Alps	Canis lupus	Jelovica	Julian Alps	46.2736	14.0734	04.10.2021	Autumn	0
LME3590	Canis lupus_Julian Alps	Canis lupus	Jelovica	Julian Alps	46.2833	14.0517	04.06.2021	Summer	1
LME3591	Canis lupus_Julian Alps	Canis lupus	Jelovica	Julian Alps	46.2741	14.026	2021-03-25	Spring	3
LME3592	Canis lupus_Dinaric Mts	Canis lupus	Mala Gora	Dinaric Mts	45.69	14.8452	05.04.2021	Spring	5
LME3593	Canis lupus_Julian Alps	Canis lupus	Pokljuka	Julian Alps	46.363	13.9194	2021-10-20	Autumn	0
LME3594	Canis lupus_Julian Alps	Canis lupus	Pokljuka	Julian Alps	46.3809	13.982	06.11.2021	Autumn	1
LME3595	Canis lupus_Dinaric Mts	Canis lupus	Mala Gora	Dinaric Mts	45.69	14.8452	05.04.2021	Spring	5
LME3596	Canis lupus_Julian Alps	Canis lupus	Jelovica	Julian Alps	46.2657	14.0264	2021-03-25	Spring	5
LME3597	Canis lupus_Julian Alps	Canis lupus	Jelovica	Julian Alps	46.2649	14.0722	2021-05-27	Spring	2
LME3599	Canis lupus_Julian Alps	Canis lupus	Jelovica	Julian Alps	46.2832	14.0487	2021-04-29	Spring	1
LME3600	Canis lupus_Julian Alps	Canis lupus	Jelovica	Julian Alps	46.2914	14.0725	2021-03-25	Spring	5
LME3601	Canis lupus_Julian Alps	Canis lupus	Jelovica	Julian Alps	46.274	14.0264	2021-03-26	Spring	5
LME3602	Canis lupus_Julian Alps	Canis lupus	Jelovica	Julian Alps	46.2823	14.0519	06.11.2021	Autumn	2
LME3603	Canis lupus_Dinaric Mts	Canis lupus	Velika gora-Danska cesta	Dinaric Mts	45.6646	14.7175	2021-03-18	Spring	0
LME3604	Canis lupus_Julian Alps	Canis lupus	Jelovica	Julian Alps	46.2789	14.065	06.04.2021	Spring	2
LME3605	Canis lupus_Dinaric Mts	Canis lupus	Mala Gora	Dinaric Mts	45.7229	14.8637	05.04.2021	Spring	2
LME3606	Canis lupus_Julian Alps	Canis lupus	Jelovica	Julian Alps	46.274	14.0264	2021-03-25	Spring	5
LME3607	Canis lupus_Dinaric Mts	Canis lupus	Mala Gora	Dinaric Mts	45.7017	14.8115	05.04.2021	Spring	3
LME3608	Canis lupus_Julian Alps	Canis lupus	Jelovica	Julian Alps	46.256	14.0664	2021-06-18	Summer	2
LME3609	Canis lupus_Dinaric Mts	Canis lupus	Kalce	Dinaric Mts	45.8998	14.1931	2021-03-24	Spring	1
LME3610	Canis lupus_Julian Alps	Canis lupus	Nomenj	Julian Alps	46.2901	14.0463	2021-03-25	Spring	5
LME3612	Canis lupus_Julian Alps	Canis lupus	Jelovica	Julian Alps	46.2813	14.0805	2021-04-29	Spring	0
LME3613	Canis lupus_Dinaric Mts	Canis lupus	Grčavske ravne Ribnica	Dinaric Mts	45.6588	14.726	2021-06-23	Summer	1
LME3614	Canis lupus_Julian Alps	Canis lupus	Jelovica	Julian Alps	46.2832	14.0487	2021-04-29	Spring	1
LME3616	Canis lupus_Julian Alps	Canis lupus	Jelovica	Julian Alps	46.2634	14.0814	2021-05-27	Spring	1
LME3617	Canis lupus_Julian Alps	Canis lupus	Jelovica	Julian Alps	46.2832	14.0487	2021-04-29	Spring	1
LME3618	Canis lupus_Dinaric Mts	Canis lupus	Mala Gora	Dinaric Mts	45.6818	14.8484	04.06.2021	Summer	1
LME3619	Canis lupus_Julian Alps	Canis lupus	Jelovica	Julian Alps	46.2829	14.0618	2021-07-12	Summer	3
LME3620	Canis lupus_Julian Alps	Canis lupus	Jelovica	Julian Alps	46.2742	14.0727	2021-09-28	Autumn	0
LME3621	Canis lupus_Dinaric Mts	Canis lupus	Glažuta	Dinaric Mts	45.6625	14.7064	2021-06-23	Summer	0
LME3622	Canis lupus_Julian Alps	Canis lupus	Jelovica	Julian Alps	46.2742	14.0727	2021-09-28	Autumn	0
LME3623	Canis lupus_Julian Alps	Canis lupus	Jelovica	Julian Alps	46.2835	14.0622	09.06.2021	Summer	0
LME3624	Canis lupus_Julian Alps	Canis lupus	Jelovica	Julian Alps	46.2764	14.0687	06.07.2021	Summer	2
LME3627	Canis lupus_Julian Alps	Canis lupus	Jelovica	Julian Alps	46.2627	14.0833	2021-09-28	Autumn	2
LME3628	Canis lupus_Dinaric Mts	Canis lupus	Koblarji	Dinaric Mts	45.6872	14.8366	04.03.2021	Spring	3
LME3631	Canis lupus_Dinaric Mts	Canis lupus	Ribnica	Dinaric Mts	45.6478	14.7323	2021-06-20	Summer	1
LME3632	Canis lupus_Dinaric Mts	Canis lupus	Ribnica	Dinaric Mts	45.6634	14.7157	2021-06-21	Summer	0
LME3633	Canis lupus_Julian Alps	Canis lupus	Pokljuka	Julian Alps	46.4148	13.9582	01.06.2021	Summer	3
LME3634	Canis lupus_Dinaric Mts	Canis lupus	LPN Snežnik; Pod Konfinom	Dinaric Mts	45.6476	14.7324	2021-06-20	Summer	1
LME3635	Canis lupus_Dinaric Mts	Canis lupus	LPN Snežnik	Dinaric Mts	45.6581	14.726	2021-06-22	Summer	1
LME3636	Canis lupus_Julian Alps	Canis lupus	Jelovica	Julian Alps	46.2832	14.0487	2021-04-29	Spring	1
LME3637	Canis lupus_Dinaric Mts	Canis lupus	Ribnica	Dinaric Mts	45.6634	14.7157	2021-06-21	Summer	0
LME3638	Canis lupus_Julian Alps	Canis lupus	Jelovica	Julian Alps	46.2829	14.0612	09.06.2021	Summer	0
LME3639	Canis lupus_Dinaric Mts	Canis lupus	Glažuta	Dinaric Mts	45.6619	14.7202	2021-06-21	Summer	1
LME3640	Canis lupus_Julian Alps	Canis lupus	Jelovica	Julian Alps	46.2665	14.0622	04.06.2021	Summer	3
LME3641	Canis lupus_Dinaric Mts	Canis lupus	Glažuta	Dinaric Mts	45.6619	14.7202	2021-06-21	Summer	1
LME3643	Canis lupus_Julian Alps	Canis lupus	Jelovica	Julian Alps	46.2659	14.0633	01.06.2021	Summer	3
LME3647	Canis lupus_Dinaric Mts	Canis lupus	Mala Gora	Dinaric Mts	45.6879	14.8346	04.05.2021	Spring	5
LME3648	Canis lupus_Julian Alps	Canis lupus	Jelovica	Julian Alps	46.279	14.056	2021-05-17	Spring	2
LME3650	Canis lupus_Dinaric Mts	Canis lupus	Iška	Dinaric Mts	45.8932	14.4931	04.06.2021	Summer	1
LME3656	Canis lupus_Julian Alps	Canis lupus	Jelovica	Julian Alps	46.281	14.0675	2021-05-17	Spring	3
LME3955	Canis lupus_Julian Alps	Canis lupus	Pokljuka	Julian Alps	46.363	13.9194	2021-10-20	Autumn	1
LME3956	Canis lupus_Julian Alps	Canis lupus	Kobariški stol	Julian Alps	46.2614	13.5461	2021-10-29	Autumn	0
LME3957	Canis lupus_Julian Alps	Canis lupus	Jelovica	Julian Alps	46.2729	14.0762	2021-10-26	Autumn	0
LME3959	Canis lupus_Julian Alps	Canis lupus	Nomenj	Julian Alps	46.2825	14.0517	2021-04-29	Spring	2
LME3960	Canis lupus_Julian Alps	Canis lupus	Jelovica	Julian Alps	46.2637	14.0673	2022-05-10	Spring	4
LME3962	Canis lupus_Julian Alps	Canis lupus	Pokljuka	Julian Alps	46.3833	13.9681	2022-05-16	Spring	1
LME3963	Canis lupus_Julian Alps	Canis lupus	Mežakla	Julian Alps	46.4052	14.0337	06.07.2021	Summer	4
LME3964	Canis lupus_Julian Alps	Canis lupus	Jelovica	Julian Alps	46.2764	14.0687	2022-03-25	Spring	0
LME3626	Lynx lynx_Dinaric Mts	Lynx lynx	Rapljevo	Dinaric Mts	45.7615	14.788	2019-12-31	Winter	1
LME3630	Lynx lynx_Dinaric Mts	Lynx lynx	Rapljevo	Dinaric Mts	45.7615	14.788	2019-12-31	Winter	1
LME3642	Lynx lynx_Dinaric Mts	Lynx lynx	Rapljevo	Dinaric Mts	45.7618	14.7878	2019-12-31	Winter	2
LME3646	Lynx lynx_Dinaric Mts	Lynx lynx	Rapljevo	Dinaric Mts	45.7618	14.7878	2020-12-15	Winter	2
LME3649	Lynx lynx_Dinaric Mts	Lynx lynx	Rapljevo	Dinaric Mts	45.7615	14.788	2019-12-31	Winter	1
LME3651	Lynx lynx_Dinaric Mts	Lynx lynx	Rapljevo	Dinaric Mts	45.7616	14.7879	2019-12-31	Winter	2
LME3652	Lynx lynx_Dinaric Mts	Lynx lynx	Rapljevo	Dinaric Mts	45.7484	14.7956	2019-12-23	Winter	2
LME3653	Lynx lynx_Dinaric Mts	Lynx lynx	Rapljevo	Dinaric Mts	45.7618	14.7878	2019-12-31	Winter	2
LME3951	Lynx lynx_Dinaric Mts	Lynx lynx	Mala Gora	Dinaric Mts	45.7443	14.8022	2022-02-22	Winter	0
LME3952	Lynx lynx_Dinaric Mts	Lynx lynx	Bloke	Dinaric Mts	45.7411	14.4857	2021-04-20	Spring	3
LME3954	Lynx lynx_Dinaric Mts	Lynx lynx	Bloke	Dinaric Mts	45.7414	14.4837	2021-04-26	Spring	3

## Sheet: Table S2 PCR 
Table S2: Details of PCR protocol
Master mix	Volume (μL) / reaction
PCR-grade water	12.6
Platinum Direct PCR universal Mastermix	30
PRIMER: V5-12S-F: TTAGATACCCCACTATGC	1.2
PRIMER: V5-12S-R: TAGAACAGGCTCCTCTAG	1.2
Volume Master mix / sample (μL)	45.0
Volume of DNA (μL)	5
FINAL VOLUME (μL)	50
Parameter	Stage/step
	Incubate	40 cycles			Final extension
		Denature	Anneal	Extend
Temperature	95 °C	95 °C	58 °C	72 °C	72 °C
Time (mm:ss)	03:00:00	00:30:00	00:45:00	01:00:00	10:00:00

## Sheet: Table S3 Presence
Table S3: Occurrence of prey taxa in wolf and lynx scats, where 1 = presence (the presence of identified reads assigned to each prey taxon for comparison analysis)
ID	Species_region	Species	Location	Region	Latitude	Longitude	Sampling_date	Seasons	Scat_days	Anas platyrhynchos	Apodemus sp.	Arvicola amphibius	Bos taurus	Capra hircus	Capra ibex	Capreolus capreolus	Cervus elaphus	Dama dama	Felis sp.	Gallus gallus	Glis glis	Lepus europaeus	Lepus timidus	Martes foina	Martes martes	Microtus agrestis	Muscardinus avellanarius	Clethrionomys glareolus	Ovis sp.	Phasianidae	Phoxinus phoxinus	Rupicapra rupicapra	Sparus aurata	Sus scrofa	Vulpes vulpes
LME2863	Canis lupus_Julian Alps	Canis lupus	Jelovica	Julian Alps	46.154	14.1321	2020-09-30	Autumn	3	0	0	0	1	0	1	1	1	0	0	0	0	0	0	0	0	1	1	1	1	0	0	0	1	1	1
LME2864	Canis lupus_Julian Alps	Canis lupus	Jelovica-Javorjev vrh	Julian Alps	46.2756	14.0678	01.10.2020	Autumn	1	0	0	0	0	1	1	1	1	0	1	0	1	0	0	0	0	0	0	1	1	0	0	0	0	1	1
LME2865	Canis lupus_Julian Alps	Canis lupus	Jelovica-Javorjev vrh	Julian Alps	46.287	14.0549	02.10.2020	Autumn	3	0	0	0	0	0	1	0	1	1	1	1	0	0	0	0	0	0	0	0	0	1	0	0	0	1	0
LME2866	Canis lupus_Julian Alps	Canis lupus	Jelovica-Javorjev vrh	Julian Alps	46.287	14.0549	03.10.2020	Autumn	2	0	0	0	0	0	0	1	1	0	1	1	0	0	0	0	0	0	0	0	1	1	0	0	0	1	0
LME2867	Canis lupus_Julian Alps	Canis lupus	Jelovica-Javorjev vrh	Julian Alps	46.2865	14.0511	04.10.2020	Autumn	1	1	0	0	0	0	0	0	1	1	0	1	0	0	0	0	0	0	0	0	0	0	0	0	0	1	0
LME2868	Canis lupus_Julian Alps	Canis lupus	Jelovica-Konfinski vrh	Julian Alps	46.2858	14.0512	05.10.2020	Autumn	0	0	0	0	0	0	1	1	1	0	1	1	0	0	0	0	0	0	0	0	0	0	0	0	0	1	0
LME2869	Canis lupus_Julian Alps	Canis lupus	Jelovica-Konfinski vrh	Julian Alps	46.2865	14.0511	06.10.2020	Autumn	1	0	0	0	0	0	0	0	1	1	0	0	0	0	0	0	0	0	0	0	0	0	0	0	0	0	0
LME2870	Canis lupus_Julian Alps	Canis lupus	Jelovica	Julian Alps	46.4314	14.0572	2021-01-15	Winter	0	0	0	0	0	0	0	1	1	0	1	0	0	0	0	0	0	0	0	0	0	0	0	0	0	1	0
LME2871	Canis lupus_Julian Alps	Canis lupus	Jelovica	Julian Alps	46.4314	14.0572	2021-01-16	Winter	0	0	0	0	0	0	1	1	1	0	0	1	0	0	0	1	0	0	0	0	0	0	0	0	0	1	0
LME2872	Canis lupus_Dinaric Mts	Canis lupus	Vremščica	Dinaric Mts	45.6983	14.0389	02.02.2021	Winter	1	1	0	0	1	0	0	1	1	0	0	1	0	0	0	0	0	0	0	0	0	0	0	0	0	1	1
LME2874	Canis lupus_Dinaric Mts	Canis lupus	Vremščica	Dinaric Mts	45.691	14.0389	02.02.2021	Winter	2	0	0	0	0	0	0	1	1	0	1	1	1	0	0	0	0	0	0	0	0	0	0	0	0	1	0
LME2875	Canis lupus_Dinaric Mts	Canis lupus	Vremščica	Dinaric Mts	45.711	14.0389	02.02.2021	Winter	2	0	0	0	0	0	0	1	1	0	0	1	0	0	0	0	0	0	0	0	0	0	0	0	0	1	0
LME2877	Canis lupus_Dinaric Mts	Canis lupus	Vremščica	Dinaric Mts	45.678	14.071	02.02.2021	Winter	1	0	0	0	1	0	0	1	1	1	1	0	0	0	0	0	0	0	0	0	0	0	0	0	0	1	0
LME2878	Canis lupus_Dinaric Mts	Canis lupus	Vremščica	Dinaric Mts	45.707	14.0269	02.02.2021	Winter	2	0	0	0	0	0	0	1	1	0	0	0	0	0	0	0	0	0	0	0	0	0	0	0	0	1	1
LME2879	Canis lupus_Dinaric Mts	Canis lupus	Vremščica	Dinaric Mts	45.688	14.0759	02.02.2021	Winter	1	0	0	0	1	0	0	0	1	0	0	0	0	0	0	0	0	0	0	0	0	0	0	0	0	1	0
LME2880	Canis lupus_Dinaric Mts	Canis lupus	Velika gora-Lepa Gorica	Dinaric Mts	45.6473	14.7055	02.04.2021	Spring	1	0	0	0	0	0	0	0	1	0	0	0	0	0	0	0	0	0	0	0	0	0	0	0	0	1	0
LME2881	Canis lupus_Dinaric Mts	Canis lupus	Velika gora-Danska cesta	Dinaric Mts	45.5804	14.7977	02.04.2021	Spring	0	0	0	0	0	0	0	1	1	1	0	0	0	0	0	0	0	0	0	0	1	0	0	1	0	1	1
LME3580	Canis lupus_Julian Alps	Canis lupus	Jelovica	Julian Alps	46.2812	14.0805	2021-04-29	Spring	5	0	0	0	0	0	0	1	1	0	0	0	0	0	0	0	0	0	0	0	0	0	0	0	0	1	0
LME3581	Canis lupus_Julian Alps	Canis lupus	Jelovica	Julian Alps	46.2825	14.0517	2021-04-29	Spring	0	0	0	0	0	0	0	0	1	0	0	0	0	0	0	0	0	0	0	0	1	0	0	0	0	0	0
LME3582	Canis lupus_Julian Alps	Canis lupus	Jelovica	Julian Alps	46.272	14.0622	08.07.2021	Summer	1	0	0	0	0	0	0	0	1	0	0	0	0	0	0	0	0	0	0	0	0	0	0	0	0	0	0
LME3584	Canis lupus_Julian Alps	Canis lupus	Jelovica	Julian Alps	46.2691	14.0101	2021-04-23	Spring	3	0	0	0	0	0	0	0	1	0	0	0	0	0	0	0	0	0	0	0	0	0	0	0	0	0	0
LME3585	Canis lupus_Julian Alps	Canis lupus	Jelovica	Julian Alps	46.2733	14.0743	04.10.2021	Autumn	0	0	0	0	0	0	0	1	1	0	0	0	0	0	0	0	0	0	0	0	0	0	0	0	0	0	0
LME3587	Canis lupus_Julian Alps	Canis lupus	Jelovica	Julian Alps	46.2756	14.0826	2021-04-29	Spring	4	0	0	0	0	0	0	1	1	0	0	0	0	0	0	0	0	0	0	0	0	1	0	0	0	0	0
LME3589	Canis lupus_Julian Alps	Canis lupus	Jelovica	Julian Alps	46.2736	14.0734	04.10.2021	Autumn	0	0	0	0	0	0	0	1	1	0	0	0	0	0	0	0	0	0	0	0	0	0	0	0	0	0	0
LME3590	Canis lupus_Julian Alps	Canis lupus	Jelovica	Julian Alps	46.2833	14.0517	04.06.2021	Summer	1	0	0	0	0	0	0	0	1	0	0	0	0	0	0	0	0	0	0	0	0	0	0	0	0	0	0
LME3591	Canis lupus_Julian Alps	Canis lupus	Jelovica	Julian Alps	46.2741	14.026	2021-03-25	Spring	3	0	0	1	0	0	0	1	1	0	0	1	0	0	0	1	0	0	0	0	0	0	0	0	0	1	0
LME3592	Canis lupus_Dinaric Mts	Canis lupus	Mala Gora	Dinaric Mts	45.69	14.8452	05.04.2021	Spring	5	0	0	0	0	0	0	0	1	0	0	1	0	0	0	0	0	0	0	1	0	0	0	0	0	0	0
LME3593	Canis lupus_Julian Alps	Canis lupus	Pokljuka	Julian Alps	46.363	13.9194	2021-10-20	Autumn	0	0	0	0	0	0	0	1	0	0	0	0	0	0	0	0	0	0	0	0	0	0	0	1	0	0	0
LME3594	Canis lupus_Julian Alps	Canis lupus	Pokljuka	Julian Alps	46.3809	13.982	06.11.2021	Autumn	1	0	0	0	0	0	0	0	1	0	0	0	0	0	0	0	0	0	0	0	0	0	0	0	0	0	0
LME3595	Canis lupus_Dinaric Mts	Canis lupus	Mala Gora	Dinaric Mts	45.69	14.8452	05.04.2021	Spring	5	0	0	0	0	0	0	1	1	1	1	0	0	0	0	1	0	0	0	0	1	0	0	0	0	1	1
LME3596	Canis lupus_Julian Alps	Canis lupus	Jelovica	Julian Alps	46.2657	14.0264	2021-03-25	Spring	5	0	0	0	0	0	0	1	1	0	1	0	0	0	0	1	1	0	0	0	0	0	0	0	0	1	1
LME3597	Canis lupus_Julian Alps	Canis lupus	Jelovica	Julian Alps	46.2649	14.0722	2021-05-27	Spring	2	0	0	0	0	0	0	1	1	0	0	0	0	0	0	1	0	0	0	0	0	0	0	0	0	0	0
LME3599	Canis lupus_Julian Alps	Canis lupus	Jelovica	Julian Alps	46.2832	14.0487	2021-04-29	Spring	1	0	0	0	0	0	0	1	1	1	0	1	0	0	0	1	1	0	0	0	0	0	0	0	0	0	0
LME3600	Canis lupus_Julian Alps	Canis lupus	Jelovica	Julian Alps	46.2914	14.0725	2021-03-25	Spring	5	0	0	0	0	0	0	1	1	0	0	1	0	0	0	1	0	0	0	0	0	0	0	0	0	0	0
LME3601	Canis lupus_Julian Alps	Canis lupus	Jelovica	Julian Alps	46.274	14.0264	2021-03-26	Spring	5	0	0	0	0	0	0	1	1	0	0	0	0	0	0	1	1	0	0	0	0	0	0	0	0	1	0
LME3602	Canis lupus_Julian Alps	Canis lupus	Jelovica	Julian Alps	46.2823	14.0519	06.11.2021	Autumn	2	0	0	0	0	0	0	1	1	0	0	0	0	0	0	1	1	0	0	0	0	0	0	0	0	0	0
LME3603	Canis lupus_Dinaric Mts	Canis lupus	Velika gora-Danska cesta	Dinaric Mts	45.6646	14.7175	2021-03-18	Spring	0	0	0	0	0	0	0	1	1	0	0	0	0	0	0	1	0	0	0	0	0	0	0	0	0	1	0
LME3604	Canis lupus_Julian Alps	Canis lupus	Jelovica	Julian Alps	46.2789	14.065	06.04.2021	Spring	2	0	0	0	0	0	0	0	1	0	0	0	0	0	0	0	0	0	0	0	0	0	0	0	0	0	0
LME3605	Canis lupus_Dinaric Mts	Canis lupus	Mala Gora	Dinaric Mts	45.7229	14.8637	05.04.2021	Spring	2	0	0	0	0	0	0	1	1	0	0	0	0	0	0	1	0	0	0	0	0	0	0	0	0	1	0
LME3606	Canis lupus_Julian Alps	Canis lupus	Jelovica	Julian Alps	46.274	14.0264	2021-03-25	Spring	5	0	0	0	0	0	0	1	1	0	0	1	0	0	0	1	0	0	0	1	0	0	0	0	0	1	0
LME3607	Canis lupus_Dinaric Mts	Canis lupus	Mala Gora	Dinaric Mts	45.7017	14.8115	05.04.2021	Spring	3	0	0	0	0	0	0	0	1	0	0	0	0	0	0	1	0	0	0	0	0	0	0	0	0	1	0
LME3608	Canis lupus_Julian Alps	Canis lupus	Jelovica	Julian Alps	46.256	14.0664	2021-06-18	Summer	2	0	0	0	0	0	0	1	1	0	0	0	0	0	0	1	0	0	0	0	0	0	0	0	0	0	0
LME3609	Canis lupus_Dinaric Mts	Canis lupus	Kalce	Dinaric Mts	45.8998	14.1931	2021-03-24	Spring	1	0	0	0	0	0	0	1	1	0	0	1	0	0	0	1	1	0	0	0	0	1	0	0	0	1	1
LME3610	Canis lupus_Julian Alps	Canis lupus	Nomenj	Julian Alps	46.2901	14.0463	2021-03-25	Spring	5	0	0	0	0	0	0	1	1	0	0	0	0	0	0	0	0	0	0	0	0	0	1	0	0	0	0
LME3612	Canis lupus_Julian Alps	Canis lupus	Jelovica	Julian Alps	46.2813	14.0805	2021-04-29	Spring	0	0	0	0	0	0	0	1	1	1	0	0	0	0	0	0	0	0	0	0	0	0	0	0	0	0	0
LME3613	Canis lupus_Dinaric Mts	Canis lupus	Grčavske ravne Ribnica	Dinaric Mts	45.6588	14.726	2021-06-23	Summer	1	0	0	0	0	0	0	0	1	0	0	0	0	0	0	0	0	0	0	0	0	0	0	0	0	1	0
LME3614	Canis lupus_Julian Alps	Canis lupus	Jelovica	Julian Alps	46.2832	14.0487	2021-04-29	Spring	1	0	0	0	0	0	0	0	1	0	0	0	0	0	0	0	0	0	0	0	0	0	0	0	0	0	1
LME3616	Canis lupus_Julian Alps	Canis lupus	Jelovica	Julian Alps	46.2634	14.0814	2021-05-27	Spring	1	0	0	0	0	0	0	1	1	0	0	0	0	0	0	0	0	0	0	0	0	0	0	0	0	0	0
LME3617	Canis lupus_Julian Alps	Canis lupus	Jelovica	Julian Alps	46.2832	14.0487	2021-04-29	Spring	1	0	0	0	0	0	0	0	1	0	0	0	0	0	0	0	0	0	0	0	0	0	0	0	0	0	1
LME3618	Canis lupus_Dinaric Mts	Canis lupus	Mala Gora	Dinaric Mts	45.6818	14.8484	04.06.2021	Summer	1	0	0	0	0	0	0	0	1	0	0	0	0	0	0	1	0	0	0	0	0	0	0	0	0	1	1
LME3619	Canis lupus_Julian Alps	Canis lupus	Jelovica	Julian Alps	46.2829	14.0618	2021-07-12	Summer	3	0	0	0	0	0	0	0	1	1	0	0	0	0	0	0	0	0	0	0	0	0	0	0	0	0	0
LME3620	Canis lupus_Julian Alps	Canis lupus	Jelovica	Julian Alps	46.2742	14.0727	2021-09-28	Autumn	0	0	0	0	0	0	0	0	1	0	0	0	0	0	0	0	0	0	0	0	0	0	0	0	0	0	0
LME3621	Canis lupus_Dinaric Mts	Canis lupus	Glažuta	Dinaric Mts	45.6625	14.7064	2021-06-23	Summer	0	0	0	0	0	0	0	1	1	0	0	0	0	0	0	0	0	0	0	0	0	0	0	0	0	0	0
LME3622	Canis lupus_Julian Alps	Canis lupus	Jelovica	Julian Alps	46.2742	14.0727	2021-09-28	Autumn	0	0	0	0	0	0	0	1	1	0	0	1	0	0	0	1	0	0	0	0	0	0	0	0	0	0	0
LME3623	Canis lupus_Julian Alps	Canis lupus	Jelovica	Julian Alps	46.2835	14.0622	09.06.2021	Summer	0	0	0	0	0	0	0	1	1	0	0	0	0	0	0	1	1	0	0	0	0	0	0	0	0	0	0
LME3624	Canis lupus_Julian Alps	Canis lupus	Jelovica	Julian Alps	46.2764	14.0687	06.07.2021	Summer	2	0	0	0	0	0	0	1	1	0	0	1	0	0	0	1	1	0	0	0	0	0	0	0	0	0	0
LME3627	Canis lupus_Julian Alps	Canis lupus	Jelovica	Julian Alps	46.2627	14.0833	2021-09-28	Autumn	2	0	0	0	0	0	0	1	0	0	0	0	0	0	0	0	0	1	0	0	0	0	0	0	0	0	0
LME3628	Canis lupus_Dinaric Mts	Canis lupus	Koblarji	Dinaric Mts	45.6872	14.8366	04.03.2021	Spring	3	0	0	0	0	0	0	1	1	0	0	0	0	0	0	1	0	0	0	0	0	0	0	0	0	0	0
LME3631	Canis lupus_Dinaric Mts	Canis lupus	Ribnica	Dinaric Mts	45.6478	14.7323	2021-06-20	Summer	1	0	0	0	0	0	0	0	1	0	0	0	0	0	0	0	0	0	0	0	0	0	0	1	0	1	1
LME3632	Canis lupus_Dinaric Mts	Canis lupus	Ribnica	Dinaric Mts	45.6634	14.7157	2021-06-21	Summer	0	0	0	0	0	0	0	0	1	0	0	0	0	0	0	0	0	0	0	0	1	0	0	0	0	0	0
LME3633	Canis lupus_Julian Alps	Canis lupus	Pokljuka	Julian Alps	46.4148	13.9582	01.06.2021	Summer	3	0	0	0	0	0	0	1	1	0	0	0	0	0	0	0	0	0	0	0	0	0	0	0	0	0	0
LME3634	Canis lupus_Dinaric Mts	Canis lupus	LPN Snežnik; Pod Konfinom	Dinaric Mts	45.6476	14.7324	2021-06-20	Summer	1	0	0	0	0	0	0	1	1	0	0	0	0	0	0	1	1	0	0	0	0	0	0	0	0	1	0
LME3635	Canis lupus_Dinaric Mts	Canis lupus	LPN Snežnik	Dinaric Mts	45.6581	14.726	2021-06-22	Summer	1	0	0	0	0	0	0	0	1	1	0	0	0	0	0	0	0	0	0	0	0	0	0	0	0	0	0
LME3636	Canis lupus_Julian Alps	Canis lupus	Jelovica	Julian Alps	46.2832	14.0487	2021-04-29	Spring	1	0	0	0	0	0	0	0	1	0	0	0	0	0	0	0	0	0	0	0	0	0	0	0	0	0	1
LME3637	Canis lupus_Dinaric Mts	Canis lupus	Ribnica	Dinaric Mts	45.6634	14.7157	2021-06-21	Summer	0	0	0	0	0	0	0	1	1	1	0	0	0	0	0	0	0	0	0	0	1	0	0	0	0	1	1
LME3638	Canis lupus_Julian Alps	Canis lupus	Jelovica	Julian Alps	46.2829	14.0612	09.06.2021	Summer	0	0	0	0	0	0	0	1	1	0	0	0	0	0	0	1	0	0	0	0	0	0	0	0	0	0	0
LME3639	Canis lupus_Dinaric Mts	Canis lupus	Glažuta	Dinaric Mts	45.6619	14.7202	2021-06-21	Summer	1	0	0	0	0	0	0	1	1	0	0	0	0	0	0	0	0	0	0	0	0	0	0	0	0	0	0
LME3640	Canis lupus_Julian Alps	Canis lupus	Jelovica	Julian Alps	46.2665	14.0622	04.06.2021	Summer	3	0	0	0	0	0	0	1	1	0	0	0	0	1	1	0	1	0	0	0	0	0	0	0	0	0	0
LME3641	Canis lupus_Dinaric Mts	Canis lupus	Glažuta	Dinaric Mts	45.6619	14.7202	2021-06-21	Summer	1	0	0	0	0	0	0	1	1	0	0	0	0	0	0	0	0	0	0	0	0	0	0	0	0	0	0
LME3643	Canis lupus_Julian Alps	Canis lupus	Jelovica	Julian Alps	46.2659	14.0633	01.06.2021	Summer	3	0	0	0	0	0	0	1	1	0	0	0	0	1	1	0	0	0	0	0	0	0	0	0	0	0	0
LME3647	Canis lupus_Dinaric Mts	Canis lupus	Mala Gora	Dinaric Mts	45.6879	14.8346	04.05.2021	Spring	5	0	0	0	0	0	0	1	1	0	0	0	0	0	0	0	0	0	0	0	0	0	0	0	0	0	1
LME3648	Canis lupus_Julian Alps	Canis lupus	Jelovica	Julian Alps	46.279	14.056	2021-05-17	Spring	2	0	0	0	0	0	0	1	1	0	0	0	0	0	0	1	0	0	0	0	0	0	0	0	0	0	0
LME3650	Canis lupus_Dinaric Mts	Canis lupus	Iška	Dinaric Mts	45.8932	14.4931	04.06.2021	Summer	1	0	0	0	0	0	0	1	1	0	0	0	0	0	0	0	0	0	0	0	0	0	0	0	0	0	0
LME3656	Canis lupus_Julian Alps	Canis lupus	Jelovica	Julian Alps	46.281	14.0675	2021-05-17	Spring	3	0	0	0	0	0	0	1	0	0	0	0	0	0	0	0	0	0	0	0	0	0	0	0	0	0	0
LME3955	Canis lupus_Julian Alps	Canis lupus	Pokljuka	Julian Alps	46.363	13.9194	2021-10-20	Autumn	1	0	0	0	0	0	0	1	0	0	0	0	0	0	0	0	0	0	0	0	0	0	0	1	0	0	0
LME3956	Canis lupus_Julian Alps	Canis lupus	Kobariški stol	Julian Alps	46.2614	13.5461	2021-10-29	Autumn	0	0	0	0	0	1	0	1	1	0	0	0	0	0	0	1	0	0	0	0	1	0	0	1	0	0	0
LME3957	Canis lupus_Julian Alps	Canis lupus	Jelovica	Julian Alps	46.2729	14.0762	2021-10-26	Autumn	0	0	0	0	0	0	0	0	1	0	0	0	0	0	0	0	0	0	0	0	1	0	0	1	0	0	0
LME3959	Canis lupus_Julian Alps	Canis lupus	Nomenj	Julian Alps	46.2825	14.0517	2021-04-29	Spring	2	0	0	0	0	0	0	1	1	1	0	0	0	0	0	1	0	0	0	0	1	0	0	0	0	0	1
LME3960	Canis lupus_Julian Alps	Canis lupus	Jelovica	Julian Alps	46.2637	14.0673	2022-05-10	Spring	4	0	0	0	0	0	0	1	1	0	0	0	0	0	0	0	0	0	0	0	0	0	0	0	0	0	0
LME3962	Canis lupus_Julian Alps	Canis lupus	Pokljuka	Julian Alps	46.3833	13.9681	2022-05-16	Spring	1	0	0	0	0	0	0	0	1	0	0	0	0	0	0	0	0	0	0	0	1	0	0	0	0	0	0
LME3963	Canis lupus_Julian Alps	Canis lupus	Mežakla	Julian Alps	46.4052	14.0337	06.07.2021	Summer	4	0	0	0	0	0	0	0	1	0	0	0	0	0	0	0	0	0	0	0	0	0	0	0	0	0	0
LME3964	Canis lupus_Julian Alps	Canis lupus	Jelovica	Julian Alps	46.2764	14.0687	2022-03-25	Spring	0	0	0	0	0	0	0	1	1	0	0	0	0	0	0	0	0	0	0	0	0	0	0	0	0	0	0
LME3626	Lynx lynx_Dinaric Mts	Lynx lynx	Rapljevo	Dinaric Mts	45.7615	14.788	2019-12-31	Winter	1	0	0	0	0	0	0	1	1	0	0	1	0	0	0	1	1	0	0	0	0	0	0	0	0	1	0
LME3630	Lynx lynx_Dinaric Mts	Lynx lynx	Rapljevo	Dinaric Mts	45.7615	14.788	2019-12-31	Winter	1	0	0	0	0	0	0	1	0	0	0	0	0	0	0	1	0	0	0	0	0	0	0	0	0	0	0
LME3642	Lynx lynx_Dinaric Mts	Lynx lynx	Rapljevo	Dinaric Mts	45.7618	14.7878	2019-12-31	Winter	2	0	0	0	0	0	0	1	0	0	0	0	0	0	0	0	0	0	0	0	0	0	0	0	0	0	0
LME3646	Lynx lynx_Dinaric Mts	Lynx lynx	Rapljevo	Dinaric Mts	45.7618	14.7878	2020-12-15	Winter	2	0	0	0	0	0	0	1	1	0	1	0	0	0	0	1	0	0	0	0	1	0	0	0	0	0	1
LME3649	Lynx lynx_Dinaric Mts	Lynx lynx	Rapljevo	Dinaric Mts	45.7615	14.788	2019-12-31	Winter	1	0	0	0	0	0	0	1	1	0	0	0	0	0	0	1	0	0	0	0	0	0	0	0	0	0	0
LME3651	Lynx lynx_Dinaric Mts	Lynx lynx	Rapljevo	Dinaric Mts	45.7616	14.7879	2019-12-31	Winter	2	0	0	0	0	0	0	1	0	0	0	1	0	0	0	0	0	0	0	0	0	0	0	0	0	0	0
LME3652	Lynx lynx_Dinaric Mts	Lynx lynx	Rapljevo	Dinaric Mts	45.7484	14.7956	2019-12-23	Winter	2	0	0	0	0	0	0	1	1	0	0	0	0	0	0	0	0	0	0	0	0	0	0	0	0	0	0
LME3653	Lynx lynx_Dinaric Mts	Lynx lynx	Rapljevo	Dinaric Mts	45.7618	14.7878	2019-12-31	Winter	2	0	0	0	0	0	0	1	1	0	0	0	0	0	0	1	0	0	0	0	0	0	0	0	0	0	1
LME3951	Lynx lynx_Dinaric Mts	Lynx lynx	Mala Gora	Dinaric Mts	45.7443	14.8022	2022-02-22	Winter	0	0	0	0	0	0	0	1	1	0	0	0	0	0	0	1	0	0	0	0	0	0	0	0	0	1	0
LME3952	Lynx lynx_Dinaric Mts	Lynx lynx	Bloke	Dinaric Mts	45.7411	14.4857	2021-04-20	Spring	3	0	1	0	0	0	0	0	0	0	1	0	0	0	0	0	0	0	0	1	0	0	0	0	0	0	0
LME3954	Lynx lynx_Dinaric Mts	Lynx lynx	Bloke	Dinaric Mts	45.7414	14.4837	2021-04-26	Spring	3	0	0	0	0	0	0	0	1	0	1	0	0	0	0	0	0	1	0	1	0	0	0	0	0	0	0

## Sheet: Table S4 RRA
Table S4: Relative read abundance (RRA) matrix (the proportion of identified reads assigned to each prey taxon for comparison analysis)
ID	Species_region	Species	Location	Region	Latitude	Longitude	Sampling_date	Seasons	Scat_days	Anas platyrhynchos	Apodemus sp.	Arvicola amphibius	Bos taurus	Capra hircus	Capra ibex	Capreolus capreolus	Cervus elaphus	Dama dama	Felis sp.	Gallus gallus	Glis glis	Lepus europaeus	Lepus timidus	Martes foina	Martes martes	Microtus agrestis	Muscardinus avellanarius	Clethrionomys glareolus	Ovis sp.	Phasianidae	Phoxinus phoxinus	Rupicapra rupicapra	Sparus aurata	Sus scrofa	Vulpes vulpes
LME2863	Canis lupus_Julian Alps	Canis lupus	Jelovica	Julian Alps	46.154	14.1321	2020-09-30	Autumn	3	0	0	0	0.01886	0	0.0383877	0.0874503	0.0236423	0	0	0	0	0	0	0	0	0.0549859	0.00873049	0.0341867	0.031072	0	0	0	0.0289558	0.0659138	0.989721
LME2864	Canis lupus_Julian Alps	Canis lupus	Jelovica-Javorjev vrh	Julian Alps	46.2756	14.0678	01.10.2020	Autumn	1	0	0	0	0	0.0141021	0.0330723	0.0132956	0.0276103	0	0.973742	0	0.212157	0	0	0	0	0	0	0.0494132	0.0215413	0	0	0	0	0.0337338	0.0232672
LME2865	Canis lupus_Julian Alps	Canis lupus	Jelovica-Javorjev vrh	Julian Alps	46.287	14.0549	02.10.2020	Autumn	3	0	0	0	0	0	0.0329091	0	0.993955	0.0943854	0.0156381	0.0177319	0	0	0	0	0	0	0	0	0	0.0118213	0	0	0	0.036912	0
LME2866	Canis lupus_Julian Alps	Canis lupus	Jelovica-Javorjev vrh	Julian Alps	46.287	14.0549	03.10.2020	Autumn	2	0	0	0	0	0	0	0.0991363	0.94635	0	0.0927335	0.131145	0	0	0	0	0	0	0	0	0.199816	0.0554189	0	0	0	0.160619	0
LME2867	Canis lupus_Julian Alps	Canis lupus	Jelovica-Javorjev vrh	Julian Alps	46.2865	14.0511	04.10.2020	Autumn	1	0.236071	0	0	0	0	0	0	0.970267	0.0285245	0	0.0158469	0	0	0	0	0	0	0	0	0	0	0	0	0	0.0422849	0
LME2868	Canis lupus_Julian Alps	Canis lupus	Jelovica-Konfinski vrh	Julian Alps	46.2858	14.0512	05.10.2020	Autumn	0	0	0	0	0	0	0.0632864	0.911738	0.345888	0	0.0545122	0.0359443	0	0	0	0	0	0	0	0	0	0	0	0	0	0.202057	0
LME2869	Canis lupus_Julian Alps	Canis lupus	Jelovica-Konfinski vrh	Julian Alps	46.2865	14.0511	06.10.2020	Autumn	1	0	0	0	0	0	0	0	0.997202	0.0747581	0	0	0	0	0	0	0	0	0	0	0	0	0	0	0	0	0
LME2870	Canis lupus_Julian Alps	Canis lupus	Jelovica	Julian Alps	46.4314	14.0572	2021-01-15	Winter	0	0	0	0	0	0	0	0.99653	0.0568584	0	0.0492409	0	0	0	0	0	0	0	0	0	0	0	0	0	0	0.0356379	0
LME2871	Canis lupus_Julian Alps	Canis lupus	Jelovica	Julian Alps	46.4314	14.0572	2021-01-16	Winter	0	0	0	0	0	0	0.0628833	0.973281	0.112879	0	0	0.0296435	0	0	0	0.051344	0	0	0	0	0	0	0	0	0	0.180314	0
LME2872	Canis lupus_Dinaric Mts	Canis lupus	Vremščica	Dinaric Mts	45.6983	14.0389	02.02.2021	Winter	1	0.0172058	0	0	0.0363143	0	0	0.0137255	0.753369	0	0	0.612551	0	0	0	0	0	0	0	0	0	0	0	0	0	0.233161	0.0323975
LME2874	Canis lupus_Dinaric Mts	Canis lupus	Vremščica	Dinaric Mts	45.691	14.0389	02.02.2021	Winter	2	0	0	0	0	0	0	0.0161668	0.0340216	0	0.0136634	0.0143303	0.00611047	0	0	0	0	0	0	0	0	0	0	0	0	0.999075	0
LME2875	Canis lupus_Dinaric Mts	Canis lupus	Vremščica	Dinaric Mts	45.711	14.0389	02.02.2021	Winter	2	0	0	0	0	0	0	0.0365406	0.407285	0	0	0.0493438	0	0	0	0	0	0	0	0	0	0	0	0	0	0.911235	0
LME2877	Canis lupus_Dinaric Mts	Canis lupus	Vremščica	Dinaric Mts	45.678	14.071	02.02.2021	Winter	1	0	0	0	0.528422	0	0	0.181693	0.237479	0.157351	0.123007	0	0	0	0	0	0	0	0	0	0	0	0	0	0	0.769072	0
LME2878	Canis lupus_Dinaric Mts	Canis lupus	Vremščica	Dinaric Mts	45.707	14.0269	02.02.2021	Winter	2	0	0	0	0	0	0	0.394755	0.0510401	0	0	0	0	0	0	0	0	0	0	0	0	0	0	0	0	0.906525	0.140624
LME2879	Canis lupus_Dinaric Mts	Canis lupus	Vremščica	Dinaric Mts	45.688	14.0759	02.02.2021	Winter	1	0	0	0	0.737643	0	0	0	0.373773	0	0	0	0	0	0	0	0	0	0	0	0	0	0	0	0	0.562296	0
LME2880	Canis lupus_Dinaric Mts	Canis lupus	Velika gora-Lepa Gorica	Dinaric Mts	45.6473	14.7055	02.04.2021	Spring	1	0	0	0	0	0	0	0	0.993407	0	0	0	0	0	0	0	0	0	0	0	0	0	0	0	0	0.114645	0
LME2881	Canis lupus_Dinaric Mts	Canis lupus	Velika gora-Danska cesta	Dinaric Mts	45.5804	14.7977	02.04.2021	Spring	0	0	0	0	0	0	0	0.103063	0.747121	0.0832306	0	0	0	0	0	0	0	0	0	0	0.0784706	0	0	0.0429801	0	0.642908	0.0540821
LME3580	Canis lupus_Julian Alps	Canis lupus	Jelovica	Julian Alps	46.2812	14.0805	2021-04-29	Spring	5	0	0	0	0	0	0	0.976871	0.203219	0	0	0	0	0	0	0	0	0	0	0	0	0	0	0	0	0.066519	0
LME3581	Canis lupus_Julian Alps	Canis lupus	Jelovica	Julian Alps	46.2825	14.0517	2021-04-29	Spring	0	0	0	0	0	0	0	0	0.999228	0	0	0	0	0	0	0	0	0	0	0	0.0392837	0	0	0	0	0	0
LME3582	Canis lupus_Julian Alps	Canis lupus	Jelovica	Julian Alps	46.272	14.062	2021-07-08	Summer	1	0	0	0	0	0	0	0	1	0	0	0	0	0	0	0	0	0	0	0	0	0	0	0	0	0	0
LME3584	Canis lupus_Julian Alps	Canis lupus	Jelovica	Julian Alps	46.2691	14.0101	2021-04-23	Spring	3	0	0	0	0	0	0	0	1	0	0	0	0	0	0	0	0	0	0	0	0	0	0	0	0	0	0
LME3585	Canis lupus_Julian Alps	Canis lupus	Jelovica	Julian Alps	46.2733	14.0743	04.10.2021	Autumn	0	0	0	0	0	0	0	0.997631	0.0687963	0	0	0	0	0	0	0	0	0	0	0	0	0	0	0	0	0	0
LME3587	Canis lupus_Julian Alps	Canis lupus	Jelovica	Julian Alps	46.2756	14.0826	2021-04-29	Spring	4	0	0	0	0	0	0	0.992026	0.120664	0	0	0	0	0	0	0	0	0	0	0	0	0.0363817	0	0	0	0	0
LME3589	Canis lupus_Julian Alps	Canis lupus	Jelovica	Julian Alps	46.2736	14.0734	04.10.2021	Autumn	0	0	0	0	0	0	0	0.318997	0.947756	0	0	0	0	0	0	0	0	0	0	0	0	0	0	0	0	0	0
LME3590	Canis lupus_Julian Alps	Canis lupus	Jelovica	Julian Alps	46.2833	14.0517	04.06.2021	Summer	1	0	0	0	0	0	0	0	1	0	0	0	0	0	0	0	0	0	0	0	0	0	0	0	0	0	0
LME3591	Canis lupus_Julian Alps	Canis lupus	Jelovica	Julian Alps	46.2741	14.026	2021-03-25	Spring	3	0	0	0.297044	0	0	0	0.297044	0.309173	0	0	0.618347	0	0	0	0.461774	0	0	0	0	0	0	0	0	0	0.363803	0
LME3592	Canis lupus_Dinaric Mts	Canis lupus	Mala Gora	Dinaric Mts	45.69	14.8452	05.04.2021	Spring	5	0	0	0	0	0	0	0	0.160471	0	0	0.160471	0	0	0	0	0	0	0	0.973909	0	0	0	0	0	0	0
LME3593	Canis lupus_Julian Alps	Canis lupus	Pokljuka	Julian Alps	46.363	13.9194	2021-10-20	Autumn	0	0	0	0	0	0	0	0.984575	0	0	0	0	0	0	0	0	0	0	0	0	0	0	0	0.174964	0	0	0
LME3594	Canis lupus_Julian Alps	Canis lupus	Pokljuka	Julian Alps	46.3809	13.982	06.11.2021	Autumn	1	0	0	0	0	0	0	0	1	0	0	0	0	0	0	0	0	0	0	0	0	0	0	0	0	0	0
LME3595	Canis lupus_Dinaric Mts	Canis lupus	Mala Gora	Dinaric Mts	45.69	14.8452	05.04.2021	Spring	5	0	0	0	0	0	0	0.274129	0.586011	0.177443	0.171427	0	0	0	0	0.661081	0	0	0	0	0.213916	0	0	0	0	0.182114	0.0679556
LME3596	Canis lupus_Julian Alps	Canis lupus	Jelovica	Julian Alps	46.2657	14.0264	2021-03-25	Spring	5	0	0	0	0	0	0	0.307656	0.524822	0	0.0813981	0	0	0	0	0.589785	0.259235	0	0	0	0	0	0	0	0	0.359444	0.281131
LME3597	Canis lupus_Julian Alps	Canis lupus	Jelovica	Julian Alps	46.2649	14.0722	2021-05-27	Spring	2	0	0	0	0	0	0	0.0333863	0.999336	0	0	0	0	0	0	0.0146097	0	0	0	0	0	0	0	0	0	0	0
LME3599	Canis lupus_Julian Alps	Canis lupus	Jelovica	Julian Alps	46.2832	14.0487	2021-04-29	Spring	1	0	0	0	0	0	0	0.021538	0.997479	0.052757	0	0.0162812	0	0	0	0.0335645	0.0199403	0	0	0	0	0	0	0	0	0	0
LME3600	Canis lupus_Julian Alps	Canis lupus	Jelovica	Julian Alps	46.2914	14.0725	2021-03-25	Spring	5	0	0	0	0	0	0	0.453695	0.536275	0	0	0.486309	0	0	0	0.519685	0	0	0	0	0	0	0	0	0	0	0
LME3601	Canis lupus_Julian Alps	Canis lupus	Jelovica	Julian Alps	46.274	14.0264	2021-03-26	Spring	5	0	0	0	0	0	0	0.247207	0.726483	0	0	0	0	0	0	0.376386	0.345607	0	0	0	0	0	0	0	0	0.387298	0
LME3602	Canis lupus_Julian Alps	Canis lupus	Jelovica	Julian Alps	46.2823	14.0519	06.11.2021	Autumn	2	0	0	0	0	0	0	0.206064	0.976257	0	0	0	0	0	0	0.0631929	0.0215845	0	0	0	0	0	0	0	0	0	0
LME3603	Canis lupus_Dinaric Mts	Canis lupus	Velika gora-Danska cesta	Dinaric Mts	45.6646	14.7175	2021-03-18	Spring	0	0	0	0	0	0	0	0.988632	0.119563	0	0	0	0	0	0	0.0604724	0	0	0	0	0	0	0	0	0	0.0682221	0
LME3604	Canis lupus_Julian Alps	Canis lupus	Jelovica	Julian Alps	46.2789	14.065	06.04.2021	Spring	2	0	0	0	0	0	0	0	1	0	0	0	0	0	0	0	0	0	0	0	0	0	0	0	0	0	0
LME3605	Canis lupus_Dinaric Mts	Canis lupus	Mala Gora	Dinaric Mts	45.7229	14.8637	05.04.2021	Spring	2	0	0	0	0	0	0	0.585442	0.618922	0	0	0	0	0	0	0.155543	0	0	0	0	0	0	0	0	0	0.5	0
LME3606	Canis lupus_Julian Alps	Canis lupus	Jelovica	Julian Alps	46.274	14.0264	2021-03-25	Spring	5	0	0	0	0	0	0	0.0983474	0.850767	0	0	0.150228	0	0	0	0.45954	0	0	0	0.0768817	0	0	0	0	0	0.163912	0
LME3607	Canis lupus_Dinaric Mts	Canis lupus	Mala Gora	Dinaric Mts	45.7017	14.8115	05.04.2021	Spring	3	0	0	0	0	0	0	0	0.264752	0	0	0	0	0	0	0.313258	0	0	0	0	0	0	0	0	0	0.912017	0
LME3608	Canis lupus_Julian Alps	Canis lupus	Jelovica	Julian Alps	46.256	14.0664	2021-06-18	Summer	2	0	0	0	0	0	0	0.59809	0.799859	0	0	0	0	0	0	0.0501465	0	0	0	0	0	0	0	0	0	0	0
LME3609	Canis lupus_Dinaric Mts	Canis lupus	Kalce	Dinaric Mts	45.8998	14.1931	2021-03-24	Spring	1	0	0	0	0	0	0	0.0301247	0.980757	0	0	0.0544471	0	0	0	0.174619	0.0257972	0	0	0	0	0.038105	0	0	0	0.0311126	0.0257972
LME3610	Canis lupus_Julian Alps	Canis lupus	Nomenj	Julian Alps	46.2901	14.0463	2021-03-25	Spring	5	0	0	0	0	0	0	0.958315	0.247436	0	0	0	0	0	0	0	0	0	0	0	0	0	0.142857	0	0	0	0
LME3612	Canis lupus_Julian Alps	Canis lupus	Jelovica	Julian Alps	46.2813	14.0805	2021-04-29	Spring	0	0	0	0	0	0	0	0.0208801	0.999368	0.0287812	0	0	0	0	0	0	0	0	0	0	0	0	0	0	0	0	0
LME3613	Canis lupus_Dinaric Mts	Canis lupus	Grčavske ravne Ribnica	Dinaric Mts	45.6588	14.726	2021-06-23	Summer	1	0	0	0	0	0	0	0	0.992933	0	0	0	0	0	0	0	0	0	0	0	0	0	0	0	0	0.118678	0
LME3614	Canis lupus_Julian Alps	Canis lupus	Jelovica	Julian Alps	46.2832	14.0487	2021-04-29	Spring	1	0	0	0	0	0	0	0	0.961118	0	0	0	0	0	0	0	0	0	0	0	0	0	0	0	0	0	0.276139
LME3616	Canis lupus_Julian Alps	Canis lupus	Jelovica	Julian Alps	46.2634	14.0814	2021-05-27	Spring	1	0	0	0	0	0	0	0.987007	0.160678	0	0	0	0	0	0	0	0	0	0	0	0	0	0	0	0	0	0
LME3617	Canis lupus_Julian Alps	Canis lupus	Jelovica	Julian Alps	46.2832	14.0487	2021-04-29	Spring	1	0	0	0	0	0	0	0	0.097474	0	0	0	0	0	0	0	0	0	0	0	0	0	0	0	0	0	0.995238
LME3618	Canis lupus_Dinaric Mts	Canis lupus	Mala Gora	Dinaric Mts	45.6818	14.8484	04.06.2021	Summer	1	0	0	0	0	0	0	0	0.116642	0	0	0	0	0	0	0.13041	0	0	0	0	0	0	0	0	0	0.912871	0.368856
LME3619	Canis lupus_Julian Alps	Canis lupus	Jelovica	Julian Alps	46.2829	14.0618	2021-07-12	Summer	3	0	0	0	0	0	0	0	0.995622	0.0934724	0	0	0	0	0	0	0	0	0	0	0	0	0	0	0	0	0
LME3620	Canis lupus_Julian Alps	Canis lupus	Jelovica	Julian Alps	46.2742	14.0727	2021-09-28	Autumn	0	0	0	0	0	0	0	0	1	0	0	0	0	0	0	0	0	0	0	0	0	0	0	0	0	0	0
LME3621	Canis lupus_Dinaric Mts	Canis lupus	Glažuta	Dinaric Mts	45.6625	14.7064	2021-06-23	Summer	0	0	0	0	0	0	0	0.9941	0.108465	0	0	0	0	0	0	0	0	0	0	0	0	0	0	0	0	0	0
LME3622	Canis lupus_Julian Alps	Canis lupus	Jelovica	Julian Alps	46.2742	14.0727	2021-09-28	Autumn	0	0	0	0	0	0	0	0.988057	0.0694091	0	0	0.0321302	0	0	0	0.133769	0	0	0	0	0	0	0	0	0	0	0
LME3623	Canis lupus_Julian Alps	Canis lupus	Jelovica	Julian Alps	46.2835	14.0622	09.06.2021	Summer	0	0	0	0	0	0	0	0.434222	0.895837	0	0	0	0	0	0	0.0906273	0.0267245	0	0	0	0	0	0	0	0	0	0
LME3624	Canis lupus_Julian Alps	Canis lupus	Jelovica	Julian Alps	46.2764	14.0687	06.07.2021	Summer	2	0	0	0	0	0	0	0.0223882	0.999226	0	0	0.0147623	0	0	0	0.0233413	0.0168317	0	0	0	0	0	0	0	0	0	0
LME3627	Canis lupus_Julian Alps	Canis lupus	Jelovica	Julian Alps	46.2627	14.0833	2021-09-28	Autumn	2	0	0	0	0	0	0	0.949968	0	0	0	0	0	0	0	0	0	0.312348	0	0	0	0	0	0	0	0	0
LME3628	Canis lupus_Dinaric Mts	Canis lupus	Koblarji	Dinaric Mts	45.6872	14.8366	04.03.2021	Spring	3	0	0	0	0	0	0	0.5991	0.580933	0	0	0	0	0	0	0.550996	0	0	0	0	0	0	0	0	0	0	0
LME3631	Canis lupus_Dinaric Mts	Canis lupus	Ribnica	Dinaric Mts	45.6478	14.7323	2021-06-20	Summer	1	0	0	0	0	0	0	0	0.992708	0	0	0	0	0	0	0	0	0	0	0	0	0	0	0.0969624	0	0.032686	0.0637168
LME3632	Canis lupus_Dinaric Mts	Canis lupus	Ribnica	Dinaric Mts	45.6634	14.7157	2021-06-21	Summer	0	0	0	0	0	0	0	0	0.998309	0	0	0	0	0	0	0	0	0	0	0	0.0581361	0	0	0	0	0	0
LME3633	Canis lupus_Julian Alps	Canis lupus	Pokljuka	Julian Alps	46.4148	13.9582	01.06.2021	Summer	3	0	0	0	0	0	0	0.525111	0.851034	0	0	0	0	0	0	0	0	0	0	0	0	0	0	0	0	0	0
LME3634	Canis lupus_Dinaric Mts	Canis lupus	LPN Snežnik; Pod Konfinom	Dinaric Mts	45.6476	14.7324	2021-06-20	Summer	1	0	0	0	0	0	0	0.0429372	0.984127	0	0	0	0	0	0	0.134643	0.0885173	0	0	0	0	0	0	0	0	0.0607223	0
LME3635	Canis lupus_Dinaric Mts	Canis lupus	LPN Snežnik	Dinaric Mts	45.6581	14.726	2021-06-22	Summer	1	0	0	0	0	0	0	0	0.99856	0.0536417	0	0	0	0	0	0	0	0	0	0	0	0	0	0	0	0	0
LME3636	Canis lupus_Julian Alps	Canis lupus	Jelovica	Julian Alps	46.2832	14.0487	2021-04-29	Spring	1	0	0	0	0	0	0	0	0.0431934	0	0	0	0	0	0	0	0	0	0	0	0	0	0	0	0	0	0.999067
LME3637	Canis lupus_Dinaric Mts	Canis lupus	Ribnica	Dinaric Mts	45.6634	14.7157	2021-06-21	Summer	0	0	0	0	0	0	0	0.0417222	0.994299	0.0376078	0	0	0	0	0	0	0	0	0	0	0.0321491	0	0	0	0	0.0233234	0.0814651
LME3638	Canis lupus_Julian Alps	Canis lupus	Jelovica	Julian Alps	46.2829	14.0612	09.06.2021	Summer	0	0	0	0	0	0	0	0.989898	0.0544029	0	0	0	0	0	0	0.130925	0	0	0	0	0	0	0	0	0	0	0
LME3639	Canis lupus_Dinaric Mts	Canis lupus	Glažuta	Dinaric Mts	45.6619	14.7202	2021-06-21	Summer	1	0	0	0	0	0	0	0.0161402	0.99987	0	0	0	0	0	0	0	0	0	0	0	0	0	0	0	0	0	0
LME3640	Canis lupus_Julian Alps	Canis lupus	Jelovica	Julian Alps	46.2665	14.0622	04.06.2021	Summer	3	0	0	0	0	0	0	0.0603101	0.414407	0	0	0	0	0.168283	0.891197	0	0.0455902	0	0	0	0	0	0	0	0	0	0
LME3641	Canis lupus_Dinaric Mts	Canis lupus	Glažuta	Dinaric Mts	45.6619	14.7202	2021-06-21	Summer	1	0	0	0	0	0	0	0.390325	0.920677	0	0	0	0	0	0	0	0	0	0	0	0	0	0	0	0	0	0
LME3643	Canis lupus_Julian Alps	Canis lupus	Jelovica	Julian Alps	46.2659	14.0633	01.06.2021	Summer	3	0	0	0	0	0	0	0.0517088	0.876978	0	0	0	0	0.0473919	0.475383	0	0	0	0	0	0	0	0	0	0	0	0
LME3647	Canis lupus_Dinaric Mts	Canis lupus	Mala Gora	Dinaric Mts	45.6879	14.8346	04.05.2021	Spring	5	0	0	0	0	0	0	0.952768	0.255996	0	0	0	0	0	0	0	0	0	0	0	0	0	0	0	0	0	0.163398
LME3648	Canis lupus_Julian Alps	Canis lupus	Jelovica	Julian Alps	46.279	14.056	2021-05-17	Spring	2	0	0	0	0	0	0	0.0154414	0.998767	0	0	0	0	0	0	0.0471742	0	0	0	0	0	0	0	0	0	0	0
LME3650	Canis lupus_Dinaric Mts	Canis lupus	Iška	Dinaric Mts	45.8932	14.4931	04.06.2021	Summer	1	0	0	0	0	0	0	0.997789	0.0664665	0	0	0	0	0	0	0	0	0	0	0	0	0	0	0	0	0	0
LME3656	Canis lupus_Julian Alps	Canis lupus	Jelovica	Julian Alps	46.281	14.0675	2021-05-17	Spring	3	0	0	0	0	0	0	1	0	0	0	0	0	0	0	0	0	0	0	0	0	0	0	0	0	0	0
LME3955	Canis lupus_Julian Alps	Canis lupus	Pokljuka	Julian Alps	46.363	13.9194	2021-10-20	Autumn	1	0	0	0	0	0	0	0.946197	0	0	0	0	0	0	0	0	0	0	0	0	0	0	0	0.323592	0	0	0
LME3956	Canis lupus_Julian Alps	Canis lupus	Kobariški stol	Julian Alps	46.2614	13.5461	2021-10-29	Autumn	0	0	0	0	0	0.990122	0	0.0274219	0.0999516	0	0	0	0	0	0	0.041458	0	0	0	0	0.0638911	0	0	0.0558146	0	0	0
LME3957	Canis lupus_Julian Alps	Canis lupus	Jelovica	Julian Alps	46.2729	14.0762	2021-10-26	Autumn	0	0	0	0	0	0	0	0	0.925211	0	0	0	0	0	0	0	0	0	0	0	0.183114	0	0	0.332346	0	0	0
LME3959	Canis lupus_Julian Alps	Canis lupus	Nomenj	Julian Alps	46.2825	14.0517	2021-04-29	Spring	2	0	0	0	0	0	0	0.0222511	0.995985	0.0583428	0	0	0	0	0	0.0434466	0	0	0	0	0.0356191	0	0	0	0	0	0.0309722
LME3960	Canis lupus_Julian Alps	Canis lupus	Jelovica	Julian Alps	46.2637	14.0673	2022-05-10	Spring	4	0	0	0	0	0	0	0.390981	0.920399	0	0	0	0	0	0	0	0	0	0	0	0	0	0	0	0	0	0
LME3962	Canis lupus_Julian Alps	Canis lupus	Pokljuka	Julian Alps	46.3833	13.9681	2022-05-16	Spring	1	0	0	0	0	0	0	0	0.997156	0	0	0	0	0	0	0	0	0	0	0	0.0753645	0	0	0	0	0	0
LME3963	Canis lupus_Julian Alps	Canis lupus	Mežakla	Julian Alps	46.4052	14.0337	06.07.2021	Summer	4	0	0	0	0	0	0	0	1	0	0	0	0	0	0	0	0	0	0	0	0	0	0	0	0	0	0
LME3964	Canis lupus_Julian Alps	Canis lupus	Jelovica	Julian Alps	46.2764	14.0687	2022-03-25	Spring	0	0	0	0	0	0	0	0.157135	0.987577	0	0	0	0	0	0	0	0	0	0	0	0	0	0	0	0	0	0
LME3626	Lynx lynx_Dinaric Mts	Lynx lynx	Rapljevo	Dinaric Mts	45.7615	14.788	2019-12-31	Winter	1	0	0	0	0	0	0	0.818797	0.251407	0	0	0.177772	0	0	0	0.443157	0.171305	0	0	0	0	0	0	0	0	0.0950229	0
LME3630	Lynx lynx_Dinaric Mts	Lynx lynx	Rapljevo	Dinaric Mts	45.7615	14.788	2019-12-31	Winter	1	0	0	0	0	0	0	0.983913	0	0	0	0	0	0	0	0.178647	0	0	0	0	0	0	0	0	0	0	0
LME3642	Lynx lynx_Dinaric Mts	Lynx lynx	Rapljevo	Dinaric Mts	45.7618	14.7878	2019-12-31	Winter	2	0	0	0	0	0	0	1	0	0	0	0	0	0	0	0	0	0	0	0	0	0	0	0	0	0	0
LME3646	Lynx lynx_Dinaric Mts	Lynx lynx	Rapljevo	Dinaric Mts	45.7618	14.7878	2020-12-15	Winter	2	0	0	0	0	0	0	0.127298	0.955207	0	0.0694575	0	0	0	0	0.0272435	0	0	0	0	0.0969602	0	0	0	0	0	0.237503
LME3649	Lynx lynx_Dinaric Mts	Lynx lynx	Rapljevo	Dinaric Mts	45.7615	14.788	2019-12-31	Winter	1	0	0	0	0	0	0	0.951779	0.242536	0	0	0	0	0	0	0.187867	0	0	0	0	0	0	0	0	0	0	0
LME3651	Lynx lynx_Dinaric Mts	Lynx lynx	Rapljevo	Dinaric Mts	45.7616	14.7879	2019-12-31	Winter	2	0	0	0	0	0	0	0.979796	0	0	0	0.2	0	0	0	0	0	0	0	0	0	0	0	0	0	0	0
LME3652	Lynx lynx_Dinaric Mts	Lynx lynx	Rapljevo	Dinaric Mts	45.7484	14.7956	2019-12-23	Winter	2	0	0	0	0	0	0	0.976546	0.215308	0	0	0	0	0	0	0	0	0	0	0	0	0	0	0	0	0	0
LME3653	Lynx lynx_Dinaric Mts	Lynx lynx	Rapljevo	Dinaric Mts	45.7618	14.7878	2019-12-31	Winter	2	0	0	0	0	0	0	0.667891	0.649283	0	0	0	0	0	0	0.252439	0	0	0	0	0	0	0	0	0	0	0.261968
LME3951	Lynx lynx_Dinaric Mts	Lynx lynx	Mala Gora	Dinaric Mts	45.7443	14.8022	2022-02-22	Winter	0	0	0	0	0	0	0	0.904431	0.370154	0	0	0	0	0	0	0.191859	0	0	0	0	0	0	0	0	0	0.0904431	0
LME3952	Lynx lynx_Dinaric Mts	Lynx lynx	Bloke	Dinaric Mts	45.7411	14.4857	2021-04-20	Spring	3	0	0.0561833	0	0	0	0	0	0	0	0.937774	0	0	0	0	0	0	0	0	0.342672	0	0	0	0	0	0	0
LME3954	Lynx lynx_Dinaric Mts	Lynx lynx	Bloke	Dinaric Mts	45.7414	14.4837	2021-04-26	Spring	3	0	0	0	0	0	0	0	0.182271	0	0.904033	0	0	0	0	0	0	0.359956	0	0.141186	0	0	0	0	0	0	0
Note. Read counts transformed into RRA data using the vegan package with decostand function with Hellinger transformation (Oksanen et al. 2014).

## Sheet: Table S5 Prey Taxa
Table S5: Prey taxa identity classification
Feature.ID	Blast	Query.cover	E.value	Perc.Identity	Kingdom	Phylum	Class	Order	Family	Genus	Species	Group	Subgroup	Final classification	LME2863	LME2864	LME2865	LME2866	LME2867	LME2868	LME2869	LME2870	LME2871	LME2872	LME2874	LME2875	LME2877	LME2878	LME2879	LME2880	LME2881	LME3580	LME3581	LME3582	LME3584	LME3585	LME3587	LME3589	LME3590	LME3591	LME3592	LME3593	LME3594	LME3595	LME3596	LME3597	LME3599	LME3600	LME3601
7f63342061b70df79e27debf19e6c01b	Anas platyrhyncho	100	7e-45	100	na	na	na	na	na	na	na	na	na	Anas platyrhyncho	0	0	0	0	5548	0	0	0	0	11	0	0	0	0	0	0	0	0	0	0	0	0	0	0	0	0	0	0	0	0	0	0	0	0	0
d7d60a2ff0a6e26babe4edb6b94c45f1	Apodemus	100	9e-44	100	Animalia	Chordata	Mammalia	Rodentia	Muridae	Apodemus	na	Other small mammals	Other small mammals	Apodemus	0	0	0	0	0	0	0	0	0	0	0	0	0	0	0	0	0	0	0	0	0	0	0	0	0	0	0	0	0	0	0	0	0	0	0
a2dc1e4bfe2fd6b480fee58d074a4979	Arvicola amphibius	100	3e-44	100	Animalia	Chordata	Mammalia	Rodentia	Cricetidae	Arvicola	amphibius	Arvicolidae	Arvicola amphibius	Arvicola amphibius	0	0	0	0	0	0	0	0	0	0	0	0	0	0	0	0	0	0	0	0	0	0	0	0	0	12	0	0	0	0	0	0	0	0	0
72b8d345ee539a23b00deda5bdfce319	Bos taurus	98	3e-28	90.82	Animalia	Chordata	Mammalia	Artiodactyla	Bovidae	Bos	taurus	Domestic Bovidae	Bos taurus	Excluded	0	0	0	0	0	0	0	0	0	0	0	0	0	0	0	0	0	0	0	0	0	0	0	0	0	0	0	0	0	80	0	0	0	0	0
74ad6133fc4c74fdb91ac3f4499155c9	Bos taurus	98	7e-30	91.84	Animalia	Chordata	Mammalia	Artiodactyla	Bovidae	Bos	taurus	Domestic Bovidae	Bos taurus	Excluded	0	0	0	0	0	3	0	0	0	0	0	0	0	0	0	0	0	0	0	0	0	0	0	0	0	0	0	0	0	0	0	0	0	0	0
a6976dc9879f5864b03b321f4b8e3094	Bos taurus	100	3e-44	100	Animalia	Chordata	Mammalia	Artiodactyla	Bovidae	Bos	taurus	Domestic Bovidae	Bos taurus	Bos taurus	0	0	0	0	0	0	0	0	0	49	0	0	203	0	74	0	0	0	0	0	0	0	0	0	0	0	0	0	0	0	0	0	0	0	0
35d8d34f77081842f16308de2c967ed4	Capra hircus	100	6e-41	98	Animalia	Chordata	Mammalia	Artiodactyla	Bovidae	Capra	hircus	Domestic Bovidae	Capra hircus	Capra hircus	0	18	0	0	0	0	0	0	0	0	0	0	0	0	0	0	0	0	0	0	0	0	0	0	0	0	0	0	0	0	0	0	0	0	0
624c8bb1431b77794d161ef47d8ca715	Capra hircus	100	1e-42	99	Animalia	Chordata	Mammalia	Artiodactyla	Bovidae	Capra	hircus	Domestic Bovidae	Capra hircus	Capra hircus	0	0	0	0	0	0	0	0	0	0	0	0	0	0	0	0	0	0	0	0	0	0	0	0	0	0	0	0	0	0	0	0	0	0	0
7d4e6a3096cbc34d92bdd639eae66641	Capra hircus	100	3e-44	100	Animalia	Chordata	Mammalia	Artiodactyla	Bovidae	Capra	hircus	Domestic Bovidae	Capra hircus	Capra hircus	0	0	0	0	0	0	0	0	0	0	0	0	0	0	0	0	0	0	0	0	0	0	0	0	0	0	0	0	0	0	0	0	0	0	0
b66e99fe3091a0c560e88eacfa35b597	Capra hircus	100	8e-30	91.09	Animalia	Chordata	Mammalia	Artiodactyla	Bovidae	Capra	hircus	Domestic Bovidae	Capra hircus	Excluded	0	0	0	0	85	0	0	0	0	0	0	0	0	0	0	0	0	0	0	0	0	0	0	0	0	0	0	0	0	0	0	0	0	0	0
c0ce8611393fefa6dc0d214cebd1df64	Capra hircus	89	1e-37	100	Animalia	Chordata	Mammalia	Artiodactyla	Bovidae	Capra	hircus	Domestic Bovidae	Capra hircus	Excluded	0	0	0	0	0	0	0	0	0	0	0	0	0	0	0	0	0	0	0	0	0	0	0	0	0	0	0	0	0	0	0	0	0	0	0
d4dc5d48655495de1c12ac7b643261ad	Capra hircus	100	2e-31	92	Animalia	Chordata	Mammalia	Artiodactyla	Bovidae	Capra	hircus	Domestic Bovidae	Capra hircus	Excluded	0	0	126	0	0	0	0	0	0	0	0	24	0	0	0	0	0	0	11	21	0	0	0	0	0	0	0	0	0	0	0	0	0	0	0
efc71fe8742a89b3edea4a22f5a309b6	Capra hircus	98	1e-27	91.4	Animalia	Chordata	Mammalia	Artiodactyla	Bovidae	Capra	hircus	Domestic Bovidae	Capra hircus	Excluded	0	0	0	0	0	0	0	0	0	0	0	0	0	0	0	0	0	0	0	0	0	0	0	0	0	0	0	0	0	0	0	0	46	0	0
f3245a620c8d5088041d3bcace74a0e3	Capra hircus	100	3e-34	94	Animalia	Chordata	Mammalia	Artiodactyla	Bovidae	Capra	hircus	Domestic Bovidae	Capra hircus	Excluded	0	0	0	0	0	29	0	23	7	0	0	0	0	9	0	0	0	0	0	0	0	0	11	0	0	0	0	0	0	0	0	0	0	0	0
678ec890623c35e9d940ec0178c0abc2	Capra ibex	100	3e-44	100	Animalia	Chordata	Mammalia	Artiodactyla	Bovidae	Capra	ibex	Bovidae	Capra ibex	Capra ibex	58	99	31	0	0	31	0	0	9	0	0	0	0	0	0	0	0	0	0	0	0	0	0	0	0	0	0	0	0	0	0	0	0	0	0
086045b77879c7b730869c6f9cda5e29	Capreolus capreolus	100	3e-44	100	Animalia	Chordata	Mammalia	Artiodactyla	Cervidae	Capreolus	capreolus	Cervidae	Capreolus capreolus	Capreolus capreolus	253	0	0	16	0	6412	0	0	2156	7	0	17	0	1316	0	0	69	647	0	0	0	1472	0	81	0	0	0	190	0	179	109	47	7	141	22
12cdb41ad326c58673eb93558621a5e8	Capreolus capreolus	100	1e-42	99	Animalia	Chordata	Mammalia	Artiodactyla	Cervidae	Capreolus	capreolus	Cervidae	Capreolus capreolus	Capreolus capreolus	0	16	0	0	0	0	0	0	0	0	0	0	0	0	0	0	0	0	0	0	0	0	0	0	0	0	0	0	0	0	0	0	0	0	0
191d4c0931f41a24932b3663307ff52b	Capreolus capreolus	100	6e-41	98	Animalia	Chordata	Mammalia	Artiodactyla	Cervidae	Capreolus	capreolus	Cervidae	Capreolus capreolus	Capreolus capreolus	0	0	0	0	0	0	0	0	0	0	0	0	24	0	0	0	0	0	0	0	0	0	0	0	0	0	0	0	0	0	0	0	0	0	0
45a072b9c0e60e9b39a8af79f1f23b23	Capreolus capreolus	100	3e-44	100	Animalia	Chordata	Mammalia	Artiodactyla	Cervidae	Capreolus	capreolus	Cervidae	Capreolus capreolus	Capreolus capreolus	48	0	0	0	0	0	0	8601	0	0	14	0	0	0	0	0	0	0	0	0	0	0	1487	0	0	12	0	0	0	0	0	0	0	0	0
5f42b818f3aa1168e3ec13aa2863e9e3	Capreolus capreolus	100	6e-41	98	Animalia	Chordata	Mammalia	Artiodactyla	Cervidae	Capreolus	capreolus	Cervidae	Capreolus capreolus	Capreolus capreolus	0	0	0	0	0	0	0	0	0	0	0	0	0	0	0	0	0	0	0	0	0	0	0	0	0	0	0	0	0	0	0	0	0	0	0
791f3aa2995f3e4a4621112723ce3625	Capreolus capreolus	100	1e-42	99	Animalia	Chordata	Mammalia	Artiodactyla	Cervidae	Capreolus	capreolus	Cervidae	Capreolus capreolus	Capreolus capreolus	0	0	0	0	0	22	0	0	0	0	0	0	0	0	0	0	0	0	0	0	0	0	0	0	0	0	0	0	0	0	0	0	0	0	0
9d3d6d705c9174ada84bad8040feb9d8	Capreolus capreolus	100	1e-42	99	Animalia	Chordata	Mammalia	Artiodactyla	Cervidae	Capreolus	capreolus	Cervidae	Capreolus capreolus	Capreolus capreolus	0	0	0	0	0	0	0	0	0	0	0	0	0	0	0	0	0	0	0	0	0	0	0	0	0	0	0	0	0	0	0	0	0	0	0
a95a789003b2c9ef6cf78a2e60a2b5f7	Capreolus capreolus	80	2e-10	100	Animalia	Chordata	Mammalia	Artiodactyla	Cervidae	Capreolus	capreolus	Cervidae	Capreolus capreolus	Excluded	0	0	0	0	0	0	0	0	0	0	0	0	0	0	0	0	0	0	0	0	0	0	0	0	0	0	0	0	0	0	0	0	0	0	0
c44f12283c4aa82640b6fc164581ba0b	Capreolus capreolus	76	2e-10	100	Animalia	Chordata	Mammalia	Artiodactyla	Cervidae	Capreolus	capreolus	Cervidae	Capreolus capreolus	Excluded	0	0	0	0	0	0	0	0	0	0	0	0	0	0	0	0	0	0	0	0	0	0	0	0	0	0	0	0	0	0	0	0	0	0	0
c45a506cd6a99198e0aa20e614f8fd98	Capreolus capreolus	100	4e-37	96	Animalia	Chordata	Mammalia	Artiodactyla	Cervidae	Capreolus	capreolus	Cervidae	Capreolus capreolus	Excluded	0	0	0	0	0	0	0	0	0	0	0	0	0	0	0	0	0	0	0	0	0	45	0	0	0	0	0	0	0	0	0	0	0	0	0
cd1415ca1ba6d70376b26e1e7489c758	Capreolus capreolus	100	3e-44	100	Animalia	Chordata	Mammalia	Artiodactyla	Cervidae	Capreolus	capreolus	Cervidae	Capreolus capreolus	Capreolus capreolus	0	0	0	0	0	0	0	0	0	0	0	0	0	0	0	0	0	0	0	0	0	0	0	0	0	0	0	0	0	0	0	0	0	0	0
e6a186249f4b233d65f0a96b7c1fe7df	Capreolus capreolus	100	6e-41	98	Animalia	Chordata	Mammalia	Artiodactyla	Cervidae	Capreolus	capreolus	Cervidae	Capreolus capreolus	Capreolus capreolus	0	0	0	0	0	0	0	0	0	0	0	0	0	0	0	0	0	0	0	0	0	0	0	0	0	0	0	0	0	0	0	0	0	0	0
fad13bf24cafdd9b84ad8c664d63b119	Capreolus capreolus	100	2e-40	98	Animalia	Chordata	Mammalia	Artiodactyla	Cervidae	Capreolus	capreolus	Cervidae	Capreolus capreolus	Capreolus capreolus	0	0	0	0	0	0	0	0	0	0	0	0	0	0	0	0	0	0	0	0	0	0	0	0	0	0	0	0	0	0	91	0	0	0	0
0744b59a9552191f49916190ab177139	Cervus elaphus	100	6e-41	98	Animalia	Chordata	Mammalia	Artiodactyla	Cervidae	Cervus	elaphus	Cervidae	Cervus elaphus	Cervus elaphus	0	0	0	0	0	0	0	0	0	0	0	0	0	0	0	0	0	0	0	0	0	0	0	0	0	0	0	0	0	0	0	0	0	0	0
107d536510f2bf65f28ad95dde4f9339	Cervus elaphus	99	9e-39	96.97	Animalia	Chordata	Mammalia	Artiodactyla	Cervidae	Cervus	elaphus	Cervidae	Cervus elaphus	Excluded	0	0	0	0	0	0	0	0	0	0	0	0	0	0	0	0	0	0	0	0	0	0	0	0	0	0	0	0	0	0	0	0	0	0	0
207848ac9ee72ac7761c4fc62ec39e00	Cervus elaphus	100	1e-42	99	Animalia	Chordata	Mammalia	Artiodactyla	Cervidae	Cervus	elaphus	Cervidae	Cervus elaphus	Cervus elaphus	0	0	0	0	0	0	0	0	0	0	0	0	0	0	0	0	0	0	0	0	0	0	0	0	0	0	0	0	0	0	81	0	0	0	0
2438837314a33aeb3bab4a391a66b348	Cervus elaphus	98	3e-28	90.91	Animalia	Chordata	Mammalia	Artiodactyla	Cervidae	Cervus	elaphus	Cervidae	Cervus elaphus	Excluded	0	0	0	0	0	0	0	0	0	0	0	0	0	0	0	0	0	0	0	0	0	0	0	0	0	0	0	0	0	0	0	0	0	0	0
2759f4c53e51674b4570b961240919e6	Cervus elaphus	100	3e-44	100	Animalia	Chordata	Mammalia	Artiodactyla	Cervidae	Cervus	elaphus	Cervidae	Cervus elaphus	Cervus elaphus	22	69	27778	1458	92726	926	25245	0	29	20832	62	2056	41	22	19	901	3589	28	1941	9777	369	7	22	715	546	13	6	0	490	818	501	42002	15014	170	190
4806323496f5b1473941e6a4b3fd5428	Cervus elaphus	100	9e-15	98	Animalia	Chordata	Mammalia	Artiodactyla	Cervidae	Cervus	elaphus	Cervidae	Cervus elaphus	Cervus elaphus	0	0	0	0	101	0	0	0	0	0	0	0	0	0	0	0	0	0	0	0	0	0	0	0	0	0	0	0	0	0	0	0	0	0	0
5936cc2130f627d40cd3ecbb3d7be833	Cervus elaphus	100	1e-37	96.04	Animalia	Chordata	Mammalia	Artiodactyla	Cervidae	Cervus	elaphus	Cervidae	Cervus elaphus	Excluded	0	0	0	0	79	0	0	0	0	0	0	0	0	0	0	0	0	0	0	0	0	0	0	0	0	0	0	0	0	0	0	0	0	0	0
5d73c61d095bdc50cd769930a65b4854	Cervus elaphus	100	1e-33	94	Animalia	Chordata	Mammalia	Artiodactyla	Cervidae	Cervus	elaphus	Cervidae	Cervus elaphus	Excluded	0	0	0	0	0	0	0	0	0	0	0	0	0	0	0	0	0	0	0	0	0	0	0	0	0	0	0	0	0	0	0	0	0	0	0
6ad2e227a523a3356f4bc2141a77b375	Cervus elaphus	100	6e-41	98.02	Animalia	Chordata	Mammalia	Artiodactyla	Cervidae	Cervus	elaphus	Cervidae	Cervus elaphus	Cervus elaphus	0	0	151	0	796	0	0	0	0	0	0	0	0	0	0	0	20	0	0	0	0	0	0	0	0	0	0	0	0	0	0	0	0	0	0
744a94208f95525bea7b5a663ba9a260	Cervus elaphus	99	2e-30	91.92	Animalia	Chordata	Mammalia	Artiodactyla	Cervidae	Cervus	elaphus	Cervidae	Cervus elaphus	Excluded	0	17	0	0	0	0	0	0	0	0	0	0	0	0	0	0	0	0	0	0	0	0	0	0	0	0	0	0	0	0	0	0	0	0	0
7cb76062ba9d1071255b7598fdfd1ed3	Cervus elaphus	100	1e-42	99	Animalia	Chordata	Mammalia	Artiodactyla	Cervidae	Cervus	elaphus	Cervidae	Cervus elaphus	Cervus elaphus	0	0	0	0	0	0	0	0	0	0	0	0	0	0	0	0	0	0	0	0	0	0	0	0	0	0	0	0	0	0	0	0	0	27	0
844b215713fb45361e8cd7106b08a268	Cervus elaphus	97	4e-27	92.22	Animalia	Chordata	Mammalia	Artiodactyla	Cervidae	Cervus	elaphus	Cervidae	Cervus elaphus	Excluded	0	0	0	0	0	0	0	0	0	0	0	0	4	0	0	0	0	0	0	0	0	0	0	0	0	0	0	0	0	0	0	0	0	0	0
8be147be66b1580e37d51d7e356f64b3	Cervus elaphus	99	4e-42	98.99	Animalia	Chordata	Mammalia	Artiodactyla	Cervidae	Cervus	elaphus	Cervidae	Cervus elaphus	Cervus elaphus	0	0	0	0	0	0	0	0	0	0	0	0	0	0	0	0	0	0	0	0	0	0	0	0	0	0	0	0	0	0	0	0	0	0	0
8f6a9aeca84edb35542242939724f1d9	Cervus elaphus	94	3e-14	97.96	Animalia	Chordata	Mammalia	Artiodactyla	Cervidae	Cervus	elaphus	Cervidae	Cervus elaphus	Excluded	0	0	0	0	0	0	0	0	0	0	0	0	0	0	0	0	0	0	0	0	0	0	0	0	0	0	0	0	0	0	0	0	0	0	0
92325574c55d8c7366fe0dac68633f9d	Cervus elaphus	100	6e-41	98.02	Animalia	Chordata	Mammalia	Artiodactyla	Cervidae	Cervus	elaphus	Cervidae	Cervus elaphus	Cervus elaphus	0	0	0	0	0	0	53	0	0	0	0	0	0	0	0	0	0	0	0	0	0	0	0	0	0	0	0	0	0	0	0	108	0	0	0
964cdf9aacb1259e635f37ea1d8e8bbd	Cervus elaphus	100	1e-37	96	Animalia	Chordata	Mammalia	Artiodactyla	Cervidae	Cervus	elaphus	Cervidae	Cervus elaphus	Excluded	0	0	0	0	0	0	0	0	0	0	0	0	0	0	0	0	0	0	0	0	0	0	0	0	0	0	0	0	0	0	0	0	0	0	0
a7f67afcd60b483a1dfe5cdbae88789e	Cervus elaphus	100	6e-41	98	Animalia	Chordata	Mammalia	Artiodactyla	Cervidae	Cervus	elaphus	Cervidae	Cervus elaphus	Cervus elaphus	0	0	279	0	78	0	81	0	0	0	0	56	0	0	0	0	0	0	0	0	0	0	0	0	0	0	0	0	0	0	0	0	0	0	0
c149f30642da4d47ea15dfdf0f91da56	Cervus elaphus	100	3e-39	97	Animalia	Chordata	Mammalia	Artiodactyla	Cervidae	Cervus	elaphus	Cervidae	Cervus elaphus	Cervus elaphus	0	0	0	0	19	0	65	0	0	0	0	0	0	0	0	0	0	0	0	0	0	0	0	0	0	0	0	0	0	0	0	0	0	0	0
c9ee6c23dd1cb99a71d8bb33d8324454	Cervus elaphus	76	1e-27	98.65	Animalia	Chordata	Mammalia	Artiodactyla	Cervidae	Cervus	elaphus	Cervidae	Cervus elaphus	Excluded	0	0	0	0	0	0	0	0	0	0	0	0	0	0	0	0	0	0	0	0	0	0	0	0	0	0	0	0	0	0	0	0	0	0	0
cee9a59aae4b2d90ec3506633a3f3b8e	Cervus elaphus	100	3e-39	97	Animalia	Chordata	Mammalia	Artiodactyla	Cervidae	Cervus	elaphus	Cervidae	Cervus elaphus	Cervus elaphus	0	0	71	0	0	0	0	0	0	0	0	0	0	0	0	0	0	0	0	0	0	0	0	0	0	0	0	0	0	0	0	0	0	0	0
d0c33de0b63a7f3f7321feb52b8fc6fe	Cervus elaphus	100	3e-44	100	Animalia	Chordata	Mammalia	Artiodactyla	Cervidae	Cervus	elaphus	Cervidae	Cervus elaphus	Cervus elaphus	0	0	0	0	0	0	0	0	0	0	0	0	0	0	0	0	0	0	0	0	0	0	0	0	0	0	0	0	0	0	0	0	0	0	0
d9bc01c744d01d9a50fbf37f378a53d7	Cervus elaphus	100	4e-37	96	Animalia	Chordata	Mammalia	Artiodactyla	Cervidae	Cervus	elaphus	Cervidae	Cervus elaphus	Excluded	0	0	0	0	0	0	0	0	0	0	0	0	0	0	0	0	0	0	0	0	0	0	0	0	0	0	0	0	0	0	0	0	0	0	0
dc901ca0021add550c2e2509614d4a3a	Cervus elaphus	100	6e-41	98.02	Animalia	Chordata	Mammalia	Artiodactyla	Cervidae	Cervus	elaphus	Cervidae	Cervus elaphus	Cervus elaphus	0	0	0	0	0	0	0	0	0	257	0	0	0	0	0	0	17	0	0	0	0	0	0	0	0	0	0	0	0	0	0	0	0	0	0
e0047d34b252ad6e6af15fd14276f788	Cervus elaphus	100	1e-42	99	Animalia	Chordata	Mammalia	Artiodactyla	Cervidae	Cervus	elaphus	Cervidae	Cervus elaphus	Cervus elaphus	0	0	0	0	0	0	0	0	0	0	0	0	0	0	0	0	0	0	0	0	0	0	0	0	0	0	0	0	0	0	0	0	0	0	0
e2c19b3dbee5776066f94afb668b4f44	Cervus elaphus	100	6e-36	95.05	Animalia	Chordata	Mammalia	Artiodactyla	Cervidae	Cervus	elaphus	Cervidae	Cervus elaphus	Excluded	0	0	0	0	0	0	0	0	0	0	0	0	0	0	0	0	0	0	0	0	0	0	0	0	0	0	0	0	0	0	0	153	0	0	0
eeddb7cb587f65013ee6ef9d43d72c92	Cervus elaphus	100	2e-41	98.04	Animalia	Chordata	Mammalia	Artiodactyla	Cervidae	Cervus	elaphus	Cervidae	Cervus elaphus	Cervidae	0	0	0	0	0	0	0	28	0	0	0	0	0	0	0	0	0	0	0	0	0	0	0	0	0	0	0	0	0	0	0	0	0	0	0
060185280352187decdf6ad4aff71f0b	Dama dama	96	1e-33	94.79	Animalia	Chordata	Mammalia	Artiodactyla	Cervidae	Dama	dama	Cervidae	Dama dama	Excluded	0	0	165	0	34	0	0	0	0	0	0	25	0	0	0	0	0	0	0	0	0	0	0	0	0	0	0	0	0	0	0	0	0	0	0
2b0f6856688e72cceffea334771d8b50	Dama dama	100	1e-42	99	Animalia	Chordata	Mammalia	Artiodactyla	Cervidae	Dama	dama	Cervidae	Dama dama	Cervidae	0	0	145	0	0	0	0	0	0	0	0	0	0	0	0	0	0	0	0	0	0	0	0	0	0	0	0	0	0	0	0	0	0	0	0
33e3c46c93f09585ba3e60d8b10c7723	Dama dama	96	2e-35	95.83	Animalia	Chordata	Mammalia	Artiodactyla	Cervidae	Dama	dama	Cervidae	Dama dama	Excluded	0	0	122	0	38	0	29	0	0	0	0	0	0	0	0	0	0	0	8	0	0	0	0	0	0	0	0	0	0	0	0	0	0	0	0
6a8ab2c1e18e3f4a37338ccff0a9218e	Dama dama	99	9e-39	96.97	Animalia	Chordata	Mammalia	Artiodactyla	Cervidae	Dama	dama	Cervidae	Dama dama	Excluded	0	0	0	0	0	0	0	0	0	0	0	0	0	0	0	0	0	0	0	0	0	0	0	0	0	0	0	0	0	0	0	0	0	0	0
8ae2ed5b461ba260e4ab53c532216373	Dama dama	100	6e-41	98	Animalia	Chordata	Mammalia	Artiodactyla	Cervidae	Dama	dama	Cervidae	Dama dama	Dama dama	0	0	110	0	81	0	143	0	0	0	0	0	0	0	0	0	0	0	0	0	0	0	0	0	0	0	0	0	0	75	0	0	42	0	0
a006e09c6295f6c585c09961dbd347a2	Dama dama	100	6e-41	98	Animalia	Chordata	Mammalia	Artiodactyla	Cervidae	Dama	dama	Cervidae	Dama dama	Dama dama	0	0	0	0	0	0	0	0	0	0	0	0	18	0	0	0	45	0	0	0	0	0	0	0	0	0	0	0	0	0	0	0	0	0	0
c5b855f1518fbde154ec61578352183f	Dama dama	99	4e-37	95.96	Animalia	Chordata	Mammalia	Artiodactyla	Cervidae	Dama	dama	Cervidae	Dama dama	Excluded	0	0	0	0	42	0	0	0	0	0	0	6	0	0	0	0	0	0	0	0	0	0	0	0	0	0	0	0	0	0	0	0	0	0	0
e25d5e30792937c73aebf77e8e204f55	Dama dama	96	1e-33	94.79	Animalia	Chordata	Mammalia	Artiodactyla	Cervidae	Dama	dama	Cervidae	Dama dama	Excluded	0	0	0	0	0	0	0	0	0	0	0	0	0	0	0	0	0	0	0	0	0	0	0	0	0	0	0	0	0	0	0	0	0	0	0
7b6e0e8e97c496628da966738ebd63bc	Felis	100	7e-45	100	Animalia	Chordata	Mammalia	Carnivora	Felidae	Felis		Carnivores	Felis	Felis sp.	0	0	0	0	0	0	0	0	0	0	0	0	0	0	0	0	0	0	0	0	0	0	0	0	0	0	0	0	0	0	0	0	0	0	0
8a12cd37c0d7abf865646a2c37269275	Felis	100	7e-40	97.03	Animalia	Chordata	Mammalia	Carnivora	Felidae	Felis		Carnivores	Felis	Felis sp.	0	0	0	0	0	0	0	0	0	0	0	0	0	0	0	0	0	0	0	0	0	0	0	0	0	0	0	0	0	0	0	0	0	0	0
08a47ef7eca8e860c7e0ef93e386f97f	Felis catus	100	3e-43	99.01	Animalia	Chordata	Mammalia	Carnivora	Felidae	Felis	catus	Carnivores	Felis catus	Felis sp.	0	131	0	0	0	0	0	0	0	0	0	0	0	0	0	0	0	0	0	0	0	0	0	0	0	0	0	0	0	0	0	0	0	0	0
10af54029edf004ab4590b5c9edbf953	Felis catus	98	7e-28	100	Animalia	Chordata	Mammalia	Carnivora	Felidae	Felis	catus	Carnivores	Felis catus	Felis sp.	0	886	0	0	0	0	0	0	0	0	0	0	0	0	0	0	0	0	0	0	0	0	0	0	0	0	0	0	0	0	0	0	0	0	0
3c52a8d6f4c716a05491084bcefc3336	Felis catus	100	4e-38	96.08	Animalia	Chordata	Mammalia	Carnivora	Felidae	Felis	catus	Carnivores	Felis catus	Excluded	0	0	0	0	0	0	0	0	0	0	0	0	0	0	0	0	0	0	0	0	0	0	0	0	0	0	0	0	0	0	0	0	0	0	0
6dcf82e3c3fa2eccfbb0c94f072ac4f0	Felis catus	100	7e-45	100	Animalia	Chordata	Mammalia	Carnivora	Felidae	Felis	catus	Carnivores	Felis catus	Felis sp.	0	813	0	0	0	0	0	0	0	0	0	0	0	0	0	0	0	0	0	0	0	0	0	0	0	0	0	0	0	0	0	0	0	0	0
149a624cc01834d9c0aa915e6e31de17	Felis silvestris	100	3e-43	99.02	Animalia	Chordata	Mammalia	Carnivora	Felidae	Felis	silvestris	Carnivores	Felis silvestris	Felis sp.	0	0	0	0	0	0	0	0	0	0	0	0	0	0	0	0	0	0	0	0	0	0	0	0	0	0	0	0	0	70	0	0	0	0	0
c5e9348e3ffd4014fbce6c3d8aa08ff1	Felis silvestris	100	7e-45	100	Animalia	Chordata	Mammalia	Carnivora	Felidae	Felis	silvestris	Carnivores	Felis silvestris	Felis sp.	0	83991	7	14	0	23	0	21	0	0	10	0	11	0	0	0	0	0	0	0	0	0	0	0	0	0	0	0	0	0	14	0	0	0	0
1843a002951c3e6eb88256d42a2ec356	Gallus gallus	98	1e-43	100	Animalia	Chordata	Aves	Galliformes	Phasianidae	Gallus	gallus	Birds	Gallus gallus	Gallus gallus	0	0	0	0	0	0	0	0	0	117	0	0	0	0	0	0	0	0	0	0	0	0	0	0	0	0	0	0	0	0	0	0	0	0	0
400d823fe4ed984c5c755fb4abe3e0fb	Gallus gallus	100	5e-42	98.06	Animalia	Chordata	Aves	Galliformes	Phasianidae	Gallus	gallus	Birds	Gallus gallus	Gallus gallus	0	0	0	0	0	0	0	0	0	34	0	0	0	0	0	0	0	0	0	0	0	0	0	0	0	0	0	0	0	0	0	0	0	0	0
9f0e6d27659f79be6d7ead0ec03d473e	Gallus gallus	100	2e-45	100	Animalia	Chordata	Aves	Galliformes	Phasianidae	Gallus	gallus	Birds	Gallus gallus	Gallus gallus	0	0	9	28	25	10	0	0	2	13791	11	31	0	0	0	0	0	0	0	0	0	0	0	0	0	52	6	0	0	0	0	0	4	162	0
a99e3a4b9a76ba44a120843b8aaffa8b	Gallus gallus	92	7e-40	100	Animalia	Chordata	Aves	Galliformes	Phasianidae	Gallus	gallus	Birds	Gallus gallus	Excluded	0	0	0	0	0	0	0	0	0	191	0	0	0	0	0	0	0	0	0	0	0	0	0	0	0	0	0	0	0	0	0	0	0	0	0
1c5b5d2f7bd5e2de5427c6328c4164e1	Glis glis	100	2e-41	98.98	Animalia	Chordata	Mammalia	Rodentia	Gliridae	Glis	glis	Gliridae	Glis glis	Glis glis	0	124	0	0	0	0	0	0	0	0	0	0	0	0	0	0	0	0	0	0	0	0	0	0	0	0	0	0	0	0	0	0	0	0	0
3e78d4957e957ea143acf88cd2c216df	Glis glis	100	2e-36	95.92	Animalia	Chordata	Mammalia	Rodentia	Gliridae	Glis	glis	Gliridae	Glis glis	Excluded	0	16	0	0	0	0	0	0	0	0	0	0	0	0	0	0	0	0	0	0	0	0	0	0	0	0	0	0	0	0	0	0	0	0	0
f01938e91302387e9be62c17667fd670	Glis glis	100	3e-43	100	Animalia	Chordata	Mammalia	Rodentia	Gliridae	Glis	glis	Gliridae	Glis glis	Glis glis	0	3950	0	0	0	0	0	0	0	0	2	0	0	0	0	0	0	0	0	0	0	0	0	0	0	0	0	0	0	0	0	0	0	0	0
4539b77ae86cacbcd4b3593e921fcf6b	Lepus	91	6e-26	91.21	Animalia	Chordata	Mammalia	Lagomorpha	Leporidae	Lepus	na	Lagomorphs	Lepus	Excluded	0	0	0	0	0	0	0	0	0	0	0	0	0	0	0	0	0	0	0	0	0	0	0	0	0	0	0	0	0	0	0	0	0	0	0
6eeeca73ad3748d18925485098bbd9ff	Lepus	97	1e-37	96.91	Animalia	Chordata	Mammalia	Lagomorpha	Leporidae	Lepus	na	Lagomorphs	Lepus	Excluded	0	0	0	0	0	0	0	0	0	0	0	0	0	0	0	0	0	0	0	0	0	0	0	0	0	0	0	0	0	0	0	0	0	0	0
d8b4693481ee309230976662bc44378b	Lepus	83	1e-19	90.63	Animalia	Chordata	Mammalia	Lagomorpha	Leporidae	Lepus	na	Lagomorphs	Lepus	Excluded	0	0	0	0	0	0	0	0	0	0	0	0	0	0	0	0	0	0	0	0	0	0	0	0	0	0	0	0	0	0	0	0	0	0	0
f2a4b1acb41e9caeab669d69ea07a98b	Lepus	97	4e-27	90.72	Animalia	Chordata	Mammalia	Lagomorpha	Leporidae	Lepus	na	Lagomorphs	Lepus	Excluded	0	0	0	0	0	0	0	0	0	0	0	0	0	0	0	0	0	0	0	0	0	0	0	0	0	0	0	0	0	0	0	0	0	0	0
ca00d10babd00119fd7e2640af1474cc	Lepus europaeus	100	9e-44	100	Animalia	Chordata	Mammalia	Lagomorpha	Leporidae	Lepus	europaeus	Lagomorphs	Lepus europaeus	Lepus europaeus	0	0	0	0	0	0	0	0	0	0	0	0	0	0	0	0	0	0	0	0	0	0	0	0	0	0	0	0	0	0	0	0	0	0	0
d209aadfecfd388b777f3d44b3c0b369	Lepus timidus	100	9e-44	100	Animalia	Chordata	Mammalia	Lagomorpha	Leporidae	Lepus	timidus	Lagomorphs	Lepus timidus	Lepus timidus	0	0	0	0	0	0	0	0	0	0	0	0	0	0	0	0	0	0	0	0	0	0	0	0	0	0	0	0	0	0	0	0	0	0	0
040ca9859a4e3c98e7e6c16c611ac950	Martes foina	100	1e-42	99	Animalia	Chordata	Mammalia	Carnivora	Mustelidae	Martes	foina	Carnivores	Martes foina	Martes foina	0	0	0	0	0	0	0	0	0	0	0	0	0	0	0	0	0	0	0	0	0	0	0	0	0	0	0	0	0	318	70	0	0	0	51
6af6e1a55f94f56cd8f4b19c3b0fd1cb	Martes foina	100	3e-44	100	Animalia	Chordata	Mammalia	Carnivora	Mustelidae	Martes	foina	Carnivores	Martes foina	Martes foina	0	0	0	0	0	0	0	0	6	0	0	0	0	0	0	0	0	0	0	0	0	0	0	0	0	29	0	0	0	723	665	9	17	185	0
9187897525a65fe6c6ccb94ffe50cff7	Martes foina	100	6e-41	98	Animalia	Chordata	Mammalia	Carnivora	Mustelidae	Martes	foina	Carnivores	Martes foina	Martes foina	0	0	0	0	0	0	0	0	0	0	0	0	0	0	0	0	0	0	0	0	0	0	0	0	0	0	0	0	0	0	0	0	0	0	0
ce8f726aec48bcb08d62ea739d083e69	Martes foina	100	1e-42	99.01	Animalia	Chordata	Mammalia	Carnivora	Mustelidae	Martes	foina	Carnivores	Martes foina	Martes foina	0	0	0	0	0	0	0	0	0	0	0	0	0	0	0	0	0	0	0	0	0	0	0	0	0	0	0	0	0	0	0	0	0	0	0
7ef4c2bf63df7bf412f8e43e7911433e	Martes martes	100	3e-44	100	Animalia	Chordata	Mammalia	Carnivora	Mustelidae	Martes	martes	Carnivores	Martes martes	Martes martes	0	0	0	0	0	0	0	0	0	0	0	0	0	0	0	0	0	0	0	0	0	0	0	0	0	0	0	0	0	0	142	0	6	0	43
f4931b6c87a585c8091c7d98183bcbd3	Microtus	100	9e-39	96.97	Animalia	Chordata	Mammalia	Rodentia	Cricetidae	Microtus	na	Other small mammals	Other small mammals	Excluded	0	26	0	0	0	0	0	0	0	0	0	0	0	0	0	0	0	0	0	0	0	0	0	0	0	0	0	0	0	0	0	0	0	0	0
2e46a5066435f058c5839ffc7c35d27b	Microtus agrestis	100	9e-44	100	Animalia	Chordata	Mammalia	Rodentia	Cricetidae	Microtus	agrestis	Arvicolidae	Microtus agrestis	Microtus agrestis	119	0	0	0	0	0	0	0	0	0	0	0	0	0	0	0	0	0	0	0	0	0	0	0	0	0	0	0	0	0	0	0	0	0	0
b01b3c3e4f5ff3897b1eedba8b1e5105	Microtus agrestis	100	4e-42	99	Animalia	Chordata	Mammalia	Rodentia	Cricetidae	Microtus	agrestis	Arvicolidae	Microtus agrestis	Microtus agrestis	0	0	0	0	0	0	0	0	0	0	0	0	0	0	0	0	0	0	0	0	0	0	0	0	0	0	0	0	0	0	0	0	0	0	0
b4f798458abfcd2fd21b395d3d15231b	Muscardinus avellanarius	100	7e-40	97.96	Animalia	Chordata	Mammalia	Rodentia	Gliridae	Muscardinus	avellanarius	Gliridae	Muscardinus avellanarius	Muscardinus avellanarius	3	0	0	0	0	0	0	0	0	0	0	0	0	0	0	0	0	0	0	0	0	0	0	0	0	0	0	0	0	0	0	0	0	0	0
03585f58a2bddae3fc38c0d4d1d00870	Myodes glareolus	100	4e-42	98.99	Animalia	Chordata	Mammalia	Rodentia	Cricetidae	Myodes	glareolus	Arvicolidae	Myodes glareolus	Myodes glareolus	0	0	0	0	0	0	0	0	0	0	0	0	0	0	0	0	0	0	0	0	0	0	0	0	0	0	0	0	0	0	0	0	0	0	0
ef0572488fdbb607d2fff63a3fb32de4	Myodes glareolus	100	9e-44	100	Animalia	Chordata	Mammalia	Rodentia	Cricetidae	Myodes	glareolus	Arvicolidae	Myodes glareolus	Myodes glareolus	46	221	0	0	0	0	0	0	0	0	0	0	0	0	0	0	0	0	0	0	0	0	0	0	0	0	221	0	0	0	0	0	0	0	0
3490189b17a56eeb715ac09e2eea69a1	Myotis mystacinus	100	4e-27	90	Animalia	Chordata	Mammalia	Chiroptera	Vespertilionidae	Myotis	mystacinus	Bats	Myotis mystacinus	Excluded	0	0	0	0	0	0	0	0	0	0	0	0	0	0	0	0	0	0	0	0	0	0	0	0	0	0	0	0	0	0	0	0	0	0	0
5330961650b0fde9c77cdb40a9939d68	Nyctereutes procyonoides	100	3e-34	95	Animalia	Chordata	Mammalia	Carnivora	Canidae	Nyctereutes	procyonoides	Carnivores	Nyctereutes procyonoides	Excluded	0	0	299	0	0	724	0	0	0	0	0	345	0	0	0	0	0	0	0	0	0	0	0	0	0	0	0	0	0	0	0	0	0	0	0
810dfc773bdbe29172921b21f3b55714	Nyctereutes procyonoides	100	2e-35	95.96	Animalia	Chordata	Mammalia	Carnivora	Canidae	Nyctereutes	procyonoides	Carnivores	Nyctereutes procyonoides	Excluded	0	0	9	0	0	46	0	0	0	0	0	0	0	0	0	0	0	0	0	0	0	0	0	0	0	0	0	0	0	0	0	0	0	0	0
9c3076b00d96952410c1acc863f59eb8	Nyctereutes procyonoides	100	5e-32	92.93	Animalia	Chordata	Mammalia	Carnivora	Canidae	Nyctereutes	procyonoides	Carnivores	Nyctereutes procyonoides	Excluded	0	0	0	0	0	0	0	0	0	0	0	0	0	0	0	0	38	0	0	0	0	0	0	0	0	0	0	17	0	0	0	0	0	0	0
000d694aa4de67047100e9a037f3ddf2	Ovis aries	98	3e-38	96.97	Animalia	Chordata	Mammalia	Artiodactyla	Bovidae	Ovis	aries	Domestic Bovidae	Ovis aries	Excluded	0	0	0	0	0	0	0	0	0	0	0	0	0	0	0	0	0	0	0	0	0	0	0	0	0	0	0	0	0	0	0	0	0	0	0
3ac384f05b92ccc96aa0526c1a651728	Ovis aries	100	1e-42	99.01	Animalia	Chordata	Mammalia	Artiodactyla	Bovidae	Ovis	aries	Domestic Bovidae	Ovis aries	Ovis aries	0	42	0	0	0	0	0	0	0	0	0	0	0	0	0	0	0	0	3	0	0	0	0	0	0	0	0	0	0	0	0	0	0	0	0
4d782a6440b2af9164af11828cb74c68	Ovis aries	100	3e-34	94.95	Animalia	Chordata	Mammalia	Artiodactyla	Bovidae	Ovis	aries	Domestic Bovidae	Ovis aries	Excluded	0	0	0	0	0	0	0	0	0	0	0	0	0	0	0	0	0	0	0	0	0	0	0	0	0	0	0	0	0	0	0	0	0	0	0
78f3c5f744971dbd2f2679030d4c27ba	Ovis aries	100	3e-44	100	Animalia	Chordata	Mammalia	Artiodactyla	Bovidae	Ovis	aries	Domestic Bovidae	Ovis aries	Ovis aries	38	0	0	65	0	0	0	0	0	0	0	0	0	0	0	0	40	0	0	0	0	0	0	0	0	0	0	0	0	109	0	0	0	0	0
90731656f7bbbd8d23880844b80d8ab4	Ovis aries	100	6e-41	98.02	Animalia	Chordata	Mammalia	Artiodactyla	Bovidae	Ovis	aries	Domestic Bovidae	Ovis aries	Ovis aries	0	0	0	0	0	0	0	0	0	0	0	0	0	0	0	0	0	0	0	0	0	0	0	0	0	0	0	0	0	0	0	0	0	0	0
c39120b3c0a3051c0f074bffb90434b3	Ovis aries	100	3e-39	97.03	Animalia	Chordata	Mammalia	Artiodactyla	Bovidae	Ovis	aries	Domestic Bovidae	Ovis aries	Ovis aries	0	0	0	0	0	0	0	0	0	0	0	0	0	0	0	0	0	0	0	0	0	0	0	0	0	0	0	0	0	0	0	0	0	0	0
f5c6c8bd1a7bc61bdf1516c9a2223eba	Phasianidae	100	3e-44	100	Animalia	Chordata	Aves	Galliformes	Phasianidae		na	Birds	Phasianidae	Phasianidae	0	0	4	5	0	0	0	0	0	0	0	0	0	0	0	0	0	0	0	0	0	0	2	0	0	0	0	0	0	0	0	0	0	0	0
0d584074e6fcf6332a9350334c5c73a3	Phoxinus phoxinus	100	7e-45	100	Animalia	Chordata	Actinopterygii	Cypriniformes	Leuciscidae	Phoxinus	phoxinus	Fish	Phoxinus phoxinus	Phoxinus phoxinus	0	0	0	0	0	0	0	0	0	0	0	0	0	0	0	0	0	0	0	0	0	0	0	0	0	0	0	0	0	0	0	0	0	0	0
3edb4343d5c6da8ee445e3c423e46fb3	Rupicapra rupicapra	100	1e-42	99	Animalia	Chordata	Mammalia	Artiodactyla	Bovidae	Rupicapra	rupicapra	Bovidae	Rupicapra rupicapra	Rupicapra rupicapra	0	0	0	0	0	0	0	0	0	0	0	0	0	0	0	0	12	0	0	0	0	0	0	0	0	0	0	0	0	0	0	0	0	0	0
766795476f3454e8aab7ea4f6822d34f	Rupicapra rupicapra	100	3e-44	100	Animalia	Chordata	Mammalia	Artiodactyla	Bovidae	Rupicapra	rupicapra	Bovidae	Rupicapra rupicapra	Rupicapra rupicapra	0	0	0	0	0	0	0	0	0	0	0	0	0	0	0	0	0	0	0	0	0	0	0	0	0	0	0	6	0	0	0	0	0	0	0
3c48ac2b8852316d19d574ab6a73f580	Sparus aurata	100	9e-44	100	Animalia	Chordata	Actinopterygii	Perciformes	Sparidae	Sparus	aurata	Fish	Sparus aurata	Sparus aurata	33	0	0	0	0	0	0	0	0	0	0	0	0	0	0	0	0	0	0	0	0	0	0	0	0	0	0	0	0	0	0	0	0	0	0
12a9e7b2a007c284d7d4a5677eedb8df	Sus scrofa	100	9e-39	97	Animalia	Chordata	Mammalia	Artiodactyla	Suidae	Sus	scrofa	Suidae	Sus scrofa	Sus scrofa	0	0	0	0	0	0	0	0	0	0	91	0	0	0	0	0	0	0	0	0	0	0	0	0	0	0	0	0	0	0	0	0	0	0	0
1e606c20e75508728dc00fb68d12216c	Sus scrofa	70	9e-14	89.71	Animalia	Chordata	Mammalia	Artiodactyla	Suidae	Sus	scrofa	Suidae	Sus scrofa	Excluded	0	0	0	0	0	0	0	0	0	0	93	0	0	0	0	0	0	0	0	0	0	0	0	0	0	0	0	0	0	0	0	0	0	0	0
1e6c1f9b058d9a5925a6e8541a3e3076	Sus scrofa	100	4e-42	98.99	Animalia	Chordata	Mammalia	Artiodactyla	Suidae	Sus	scrofa	Suidae	Sus scrofa	Sus scrofa	0	0	0	0	0	0	0	0	0	0	0	0	0	0	0	0	0	0	0	0	0	0	0	0	0	0	0	0	0	0	0	0	0	0	0
218cf4ce61daf50d0f5f8ebfe6e68da6	Sus scrofa	92	7e-40	100	Animalia	Chordata	Mammalia	Artiodactyla	Suidae	Sus	scrofa	Suidae	Sus scrofa	Sus scrofa	0	0	0	0	0	0	0	0	0	0	0	0	0	132	0	0	0	0	0	0	0	0	0	0	0	0	0	0	0	0	0	0	0	0	0
5948164ab97d13230c120b5d0b068a92	Sus scrofa	100	5e-36	95.96	Animalia	Chordata	Mammalia	Artiodactyla	Suidae	Sus	scrofa	Suidae	Sus scrofa	Excluded	0	0	0	0	0	0	0	0	0	0	193	0	0	0	0	0	0	0	0	0	0	0	0	0	0	0	0	0	0	0	0	0	0	0	0
5bf3e61dc1ce7784b8e3a5622a5c5ca2	Sus scrofa	100	9e-44	100	Animalia	Chordata	Mammalia	Artiodactyla	Suidae	Sus	scrofa	Suidae	Sus scrofa	Sus scrofa	171	103	39	42	178	316	0	11	74	2020	53013	10439	376	6808	43	12	2636	3	0	0	0	0	0	0	0	18	0	0	0	79	273	0	0	0	54
6669d84f3239308c7b34e314f5ec1aeb	Sus scrofa	100	4e-42	98.99	Animalia	Chordata	Mammalia	Artiodactyla	Suidae	Sus	scrofa	Suidae	Sus scrofa	Sus scrofa	0	0	0	0	0	0	0	0	0	0	0	0	0	0	0	0	0	0	0	0	0	0	0	0	0	0	0	0	0	0	0	0	0	0	0
7bfe78567fd76adb7d3ad3e558e99005	Sus scrofa	100	4e-42	98.99	Animalia	Chordata	Mammalia	Artiodactyla	Suidae	Sus	scrofa	Suidae	Sus scrofa	Sus scrofa	0	0	0	0	0	0	0	0	0	0	0	0	0	0	0	0	49	0	0	0	0	0	0	0	0	0	0	0	0	0	0	0	0	0	0
90c1ab50ac36513ea4ee1177b349a113	Sus scrofa	100	2e-40	97.98	Animalia	Chordata	Mammalia	Artiodactyla	Suidae	Sus	scrofa	Suidae	Sus scrofa	Sus scrofa	0	0	0	0	0	0	0	0	0	0	0	0	12	0	0	0	0	0	0	0	0	0	0	0	0	0	0	0	0	0	0	0	0	0	0
a131d01e353032bb0946dc0b787b850d	Sus scrofa	100	4e-42	98.99	Animalia	Chordata	Mammalia	Artiodactyla	Suidae	Sus	scrofa	Suidae	Sus scrofa	Sus scrofa	0	0	0	0	0	0	0	0	0	0	0	0	42	0	0	0	0	0	0	0	0	0	0	0	0	0	0	0	0	0	0	0	0	0	0
f98d1e5dd5eb2aae02b986f1d2ae32be	Sus scrofa	93	7e-40	100	Animalia	Chordata	Mammalia	Artiodactyla	Suidae	Sus	scrofa	Suidae	Sus scrofa	Sus scrofa	0	0	0	0	0	0	0	0	0	0	362	133	0	0	0	0	0	0	0	0	0	0	0	0	0	0	0	0	0	0	0	0	0	0	0
1b7168571379206fc4febe3e14054220	Vulpes vulpes	100	2e-35	95	Animalia	Chordata	Mammalia	Carnivora	Canidae	Vulpes	vulpes	Carnivores	Vulpes vulpes	Excluded	0	0	0	0	0	0	0	0	0	0	0	0	0	0	0	0	0	0	0	0	0	0	0	0	0	0	0	0	0	0	0	0	0	0	0
2cb14f0c91db6038da199c3e1b96eb0e	Vulpes vulpes	100	1e-32	94	Animalia	Chordata	Mammalia	Carnivora	Canidae	Vulpes	vulpes	Carnivores	Vulpes vulpes	Excluded	0	0	0	0	0	228	0	0	0	0	0	101	0	0	0	0	0	0	0	0	0	0	0	0	0	0	0	0	0	0	0	0	0	0	0
3286ad956caaeef433aa478c28094774	Vulpes vulpes	100	4e-37	96	Animalia	Chordata	Mammalia	Carnivora	Canidae	Vulpes	vulpes	Carnivores	Vulpes vulpes	Excluded	0	0	335	48	12	1734	0	53	18	45	44	476	21	0	193	0	24	0	0	0	0	0	0	0	0	0	87	0	0	0	77	0	0	13	0
3918ff7dcf14eddfc9bdade9bc50fc44	Vulpes vulpes	100	9e-34	94	Animalia	Chordata	Mammalia	Carnivora	Canidae	Vulpes	vulpes	Carnivores	Vulpes vulpes	Excluded	0	0	183	0	0	448	0	0	0	0	0	133	0	0	90	0	0	0	0	0	0	0	0	0	0	0	86	0	0	0	0	0	0	0	20
55857e0952103d11a7f83d7d39da5b46	Vulpes vulpes	100	2e-40	97.98	Animalia	Chordata	Mammalia	Carnivora	Canidae	Vulpes	vulpes	Carnivores	Vulpes vulpes	Vulpes vulpes	0	0	0	0	0	0	0	0	0	0	0	0	0	0	0	0	0	0	0	0	0	0	0	0	0	0	0	0	0	0	0	0	0	0	0
5d60a17a0a116b118405b30ca89c019b	Vulpes vulpes	100	4e-32	92.93	Animalia	Chordata	Mammalia	Carnivora	Canidae	Vulpes	vulpes	Carnivores	Vulpes vulpes	Excluded	0	0	0	59	0	1556	0	0	0	70	0	574	15	0	157	0	0	0	0	0	0	0	0	0	0	0	84	0	0	0	0	0	0	0	21
606840067ada0146d9f7fa1cc2f81b4d	Vulpes vulpes	98	7e-35	95	Animalia	Chordata	Mammalia	Carnivora	Canidae	Vulpes	vulpes	Carnivores	Vulpes vulpes	Excluded	0	0	17	0	0	0	0	0	0	0	0	0	0	0	0	0	0	0	0	0	0	0	0	0	0	0	0	0	0	0	0	0	0	0	0
725bdc1aa99ff02df57721ec205286b3	Vulpes vulpes	100	2e-30	91.92	Animalia	Chordata	Mammalia	Carnivora	Canidae	Vulpes	vulpes	Carnivores	Vulpes vulpes	Excluded	0	0	627	82	0	0	0	92	27	0	147	0	0	28	0	0	0	0	0	0	2	14	0	0	0	0	58	0	0	0	94	0	0	29	0
803b457fe2b251ea1d60546c36cf80bc	Vulpes vulpes	94	9e-39	98.94	Animalia	Chordata	Mammalia	Carnivora	Canidae	Vulpes	vulpes	Carnivores	Vulpes vulpes	Excluded	395	0	0	0	0	0	0	0	0	0	0	0	0	0	0	0	0	0	0	0	0	0	0	0	0	0	0	0	0	0	0	0	0	0	0
89bacaf717d81438ce757fed9c6539e6	Vulpes vulpes	100	4e-42	98.99	Animalia	Chordata	Mammalia	Carnivora	Canidae	Vulpes	vulpes	Carnivores	Vulpes vulpes	Vulpes vulpes	0	0	0	0	0	0	0	0	0	0	0	0	0	0	0	0	0	0	0	0	0	0	0	0	0	0	0	0	0	11	0	0	0	0	0
8a7b2ac4a9b1300ab00711ed779f7b98	Vulpes vulpes	100	2e-35	95.05	Animalia	Chordata	Mammalia	Carnivora	Canidae	Vulpes	vulpes	Carnivores	Vulpes vulpes	Excluded	0	0	0	0	0	0	0	0	0	0	0	0	0	0	0	0	0	0	0	0	0	0	0	0	0	22	0	0	0	0	0	0	0	0	0
9f2741e54d13dd6ad8c8f6ada3a42ca6	Vulpes vulpes	100	2e-30	91.92	Animalia	Chordata	Mammalia	Carnivora	Canidae	Vulpes	vulpes	Carnivores	Vulpes vulpes	Excluded	0	0	0	0	0	0	0	0	0	0	0	0	0	0	0	0	0	0	0	0	0	0	0	0	0	0	0	0	0	0	0	0	0	0	0
b861839cfbf47c24e012ad198a444432	Vulpes vulpes	71	1e-17	89.61	Animalia	Chordata	Mammalia	Carnivora	Canidae	Vulpes	vulpes	Carnivores	Vulpes vulpes	Excluded	0	0	0	0	0	0	0	0	0	0	0	0	0	0	0	0	0	0	0	0	0	0	0	0	0	0	0	0	0	0	0	0	0	0	0
c0e73b4349cc7d0498ef73ef9d2838e1	Vulpes vulpes	100	4e-37	95.96	Animalia	Chordata	Mammalia	Carnivora	Canidae	Vulpes	vulpes	Carnivores	Vulpes vulpes	Excluded	0	25	239	51	0	1363	0	72	0	14	44	372	48	0	197	0	0	0	0	0	0	0	0	0	0	0	111	0	0	0	218	0	0	0	44
d832a36dd804539162d9fcbfce88af6f	Vulpes vulpes	100	2e-40	98	Animalia	Chordata	Mammalia	Carnivora	Canidae	Vulpes	vulpes	Carnivores	Vulpes vulpes	Vulpes vulpes	38	0	0	0	0	0	0	0	0	0	0	0	0	0	0	0	0	0	0	0	0	0	0	0	0	0	0	0	0	0	0	0	0	0	0
dbbd04f18dd1fc15d28c79a3c7de4c2b	Vulpes vulpes	100	7e-35	94.95	Animalia	Chordata	Mammalia	Carnivora	Canidae	Vulpes	vulpes	Carnivores	Vulpes vulpes	Excluded	73	0	0	0	0	0	0	0	0	0	0	0	0	0	0	0	0	0	0	0	0	0	0	0	0	0	0	0	0	0	0	0	0	0	0
f4c8a5e50fab59e77d318ac592679afa	Vulpes vulpes	100	2e-35	95	Animalia	Chordata	Mammalia	Carnivora	Canidae	Vulpes	vulpes	Carnivores	Vulpes vulpes	Excluded	0	0	158	80	0	748	0	84	0	25	49	218	32	0	155	0	0	0	0	0	0	17	0	0	0	0	177	24	0	0	125	0	0	0	0
f73035e54a66e574a334ef19ab4dbc04	Vulpes vulpes	100	2e-35	95	Animalia	Chordata	Mammalia	Carnivora	Canidae	Vulpes	vulpes	Carnivores	Vulpes vulpes	Excluded	0	0	0	0	0	0	0	0	0	0	0	0	0	0	0	0	0	0	0	0	0	0	0	0	0	0	0	0	0	32	0	0	0	0	0
f977ab3363d293b43ee1eed03f61df17	Vulpes vulpes	100	9e-44	100	Animalia	Chordata	Mammalia	Carnivora	Canidae	Vulpes	vulpes	Carnivores	Vulpes vulpes	Vulpes vulpes	38349	49	0	0	0	0	0	0	0	39	0	0	0	167	0	0	19	0	0	0	0	0	0	0	0	0	0	0	0	0	167	0	0	0	0
[truncated: 58 more columns]

## Sheet: Table S6 Spieces presence
Table S6: Results of DNA analysis of prey species presence in grey wolf and Eurasian lynx scats
No.	ID	Species	Location	Area	Number of species	Prey species
1	LME2863	Canis lupus	Jelovica	Julian Alps	11	Bos taurus
						Capra ibex
						Capreolus capreolus
						Cervus elaphus
						Microtus agrestis
						Muscardinus avellanarius
						Clethrionomys glareolus
						Ovis sp.
						Sparus aurata
						Sus scrofa
						Vulpes vulpes
2	LME2864	Canis lupus	Jelovica-Javorjev vrh	Julian Alps	10	Capra hircus
						Capra ibex
						Capreolus capreolus
						Cervus elaphus
						Felis sp.
						Glis glis
						Clethrionomys glareolus
						Ovis sp.
						Sus scrofa
						Vulpes vulpes
3	LME2865	Canis lupus	Jelovica-Javorjev vrh	Julian Alps	7	Capra ibex
						Cervus elaphus
						Dama dama
						Felis sp.
						Gallus gallus
						Phasianidae
						Sus scrofa
4	LME2866	Canis lupus	Jelovica-Javorjev vrh	Julian Alps	7	Capreolus capreolus
						Cervus elaphus
						Felis sp.
						Gallus gallus
						Ovis sp.
						Phasianidae
						Sus scrofa
5	LME2867	Canis lupus	Jelovica-Javorjev vrh	Julian Alps	5	Anas platyrhynchos
						Cervus elaphus
						Dama dama
						Gallus gallus
						Sus scrofa
6	LME2868	Canis lupus	Jelovica-Konfinski vrh	Julian Alps	6	Capra ibex
						Capreolus capreolus
						Cervus elaphus
						Felis sp.
						Gallus gallus
						Sus scrofa
7	LME2869	Canis lupus	Jelovica-Konfinski vrh	Julian Alps	2	Cervus elaphus
						Dama dama
8	LME2870	Canis lupus	Jelovica	Julian Alps	4	Capreolus capreolus
						Cervus elaphus
						Felis sp.
						Sus scrofa
9	LME2871	Canis lupus	Jelovica	Julian Alps	6	Capra ibex
						Capreolus capreolus
						Cervus elaphus
						Gallus gallus
						Martes foina
						Sus scrofa
10	LME2872	Canis lupus	Vremščica	Dinaric Mts	7	Anas platyrhynchos
						Bos taurus
						Capreolus capreolus
						Cervus elaphus
						Gallus gallus
						Sus scrofa
						Vulpes vulpes
11	LME2874	Canis lupus	Vremščica	Dinaric Mts	6	Capreolus capreolus
						Cervus elaphus
						Felis sp.
						Gallus gallus
						Glis glis
						Sus scrofa
12	LME2875	Canis lupus	Vremščica	Dinaric Mts	4	Capreolus capreolus
						Cervus elaphus
						Gallus gallus
						Sus scrofa
13	LME2877	Canis lupus	Vremščica	Dinaric Mts	6	Bos taurus
						Capreolus capreolus
						Cervus elaphus
						Dama dama
						Felis sp.
						Sus scrofa
14	LME2878	Canis lupus	Vremščica	Dinaric Mts	4	Capreolus capreolus
						Cervus elaphus
						Sus scrofa
						Vulpes vulpes
15	LME2879	Canis lupus	Vremščica	Dinaric Alps	3	Bos taurus
						Cervus elaphus
						Sus scrofa
16	LME2880	Canis lupus	Velika gora-Lepa Gorica	Dinaric Mts	2	Cervus elaphus
						Sus scrofa
17	LME2881	Canis lupus	Velika gora-Danska cesta	Dinaric Mts	7	Capreolus capreolus
						Cervus elaphus
						Dama dama
						Ovis sp.
						Rupicapra rupicapra
						Sus scrofa
						Vulpes vulpes
18	LME3580	Canis lupus	Jelovica	Julian Alps	3	Capreolus capreolus
						Cervus elaphus
						Sus scrofa
19	LME3581	Canis lupus	Jelovica	Julian Alps	2	Cervus elaphus
						Ovis sp.
20	LME3582	Canis lupus	Jelovica	Julian Alps	1	Cervus elaphus
21	LME3584	Canis lupus	Jelovica	Julian Alps	1	Cervus elaphus
22	LME3585	Canis lupus	Jelovica	Julian Alps	2	Capreolus capreolus
						Cervus elaphus
23	LME3587	Canis lupus	Jelovica	Julian Alps	3	Capreolus capreolus
						Cervus elaphus
						Phasianidae
24	LME3589	Canis lupus	Jelovica	Julian Alps	2	Capreolus capreolus
						Cervus elaphus
25	LME3590	Canis lupus	Jelovica	Julian Alps	1	Cervus elaphus
26	LME3591	Canis lupus	Jelovica	Julian Alps	7	Arvicola amphibius
						Capreolus capreolus
						Cervus elaphus
						Gallus gallus
						Martes foina
						Sus scrofa
						Vulpes vulpes
27	LME3592	Canis lupus	Mala Gora	Dinaric Mts	4	Cervus elaphus
						Gallus gallus
						Clethrionomys glareolus
						Vulpes vulpes
28	LME3593	Canis lupus	Pokljuka	Julian Alps	3	Capreolus capreolus
						Rupicapra rupicapra
						Vulpes vulpes
29	LME3594	Canis lupus	Pokljuka	Julian Alps	1	Cervus elaphus
30	LME3595	Canis lupus	Mala Gora	Dinaric Mts	9	Bos taurus
						Capreolus capreolus
						Cervus elaphus
						Dama dama
						Felis sp.
						Martes foina
						Ovis sp.
						Sus scrofa
						Vulpes vulpes
31	LME3596	Canis lupus	Jelovica	Julian Alps	7	Capreolus capreolus
						Cervus elaphus
						Felis sp.
						Martes foina
						Martes martes
						Sus scrofa
						Vulpes vulpes
32	LME3597	Canis lupus	Jelovica	Julian Alps	3	Capreolus capreolus
						Cervus elaphus
						Martes foina
33	LME3599	Canis lupus	Jelovica	Julian Alps	7	Capra hircus
						Capreolus capreolus
						Cervus elaphus
						Dama dama
						Gallus gallus
						Martes foina
						Martes martes
34	LME3600	Canis lupus	Jelovica	Julian Alps	5	Capreolus capreolus
						Cervus elaphus
						Gallus gallus
						Martes foina
						Vulpes vulpes
35	LME3601	Canis lupus	Jelovica	Julian Alps	6	Capreolus capreolus
						Cervus elaphus
						Martes foina
						Martes martes
						Sus scrofa
						Vulpes vulpes
36	LME3602	Canis lupus	Jelovica	Julian Alps	5	Capreolus capreolus
						Cervus elaphus
						Martes foina
						Martes martes
						Vulpes vulpes
37	LME3603	Canis lupus	Velika gora-Danska cesta	Dinaric Mts	5	Capreolus capreolus
						Cervus elaphus
						Martes foina
						Sus scrofa
						Vulpes vulpes
38	LME3604	Canis lupus	Jelovica	Julian Alps	1	Cervus elaphus
39	LME3605	Canis lupus	Mala Gora	Dinaric Mts	4	Capreolus capreolus
						Cervus elaphus
						Martes foina
						Sus scrofa
40	LME3606	Canis lupus	Jelovica	Julian Alps	7	Capreolus capreolus
						Cervus elaphus
						Gallus gallus
						Martes foina
						Clethrionomys glareolus
						Sus scrofa
						Vulpes vulpes
41	LME3607	Canis lupus	Mala Gora	Dinaric Mts	3	Cervus elaphus
						Martes foina
						Sus scrofa
42	LME3608	Canis lupus	Jelovica	Julian Alps	4	Capra hircus
						Capreolus capreolus
						Cervus elaphus
						Martes foina
43	LME3609	Canis lupus	Kalce	Dinaric Mts	8	Capreolus capreolus
						Cervus elaphus
						Gallus gallus
						Martes foina
						Martes martes
						Phasianidae
						Sus scrofa
						Vulpes vulpes
44	LME3610	Canis lupus	Nomenj	Julian Alps	3	Capreolus capreolus
						Cervus elaphus
						Phoxinus phoxinus
45	LME3612	Canis lupus	Jelovica	Julian Alps	4	Capra hircus
						Capreolus capreolus
						Cervus elaphus
						Dama dama
46	LME3613	Canis lupus	Grčavske ravne Ribnica	Dinaric Mts	2	Cervus elaphus
						Sus scrofa
47	LME3614	Canis lupus	Jelovica	Julian Alps	2	Cervus elaphus
						Vulpes vulpes
48	LME3616	Canis lupus	Jelovica	Julian Alps	3	Capra hircus
						Capreolus capreolus
						Cervus elaphus
49	LME3617	Canis lupus	Jelovica	Julian Alps	2	Cervus elaphus
						Vulpes vulpes
50	LME3618	Canis lupus	Mala Gora	Dinaric Mts	4	Cervus elaphus
						Martes foina
						Sus scrofa
						Vulpes vulpes
51	LME3619	Canis lupus	Jelovica	Julian Alps	4	Capra hircus
						Cervus elaphus
						Dama dama
						Vulpes vulpes
52	LME3620	Canis lupus	Jelovica	Julian Alps	4	Capreolus capreolus
						Cervus elaphus
						Myotis mystacinus
						Vulpes vulpes
53	LME3621	Canis lupus	Glažuta	Dinaric Mts	2	Cervus elaphus
						Vulpes vulpes
54	LME3622	Canis lupus	Jelovica	Julian Alps	6	Capra hircus
						Capreolus capreolus
						Cervus elaphus
						Gallus gallus
						Martes foina
						Vulpes vulpes
55	LME3623	Canis lupus	Jelovica	Julian Alps	4	Capreolus capreolus
						Cervus elaphus
						Martes foina
						Martes martes
56	LME3624	Canis lupus	Jelovica	Julian Alps	7	Capra hircus
						Capreolus capreolus
						Cervus elaphus
						Gallus gallus
						Martes foina
						Martes martes
						Vulpes vulpes
57	LME3627	Canis lupus	Jelovica	Julian Alps	3	Capreolus capreolus
						Microtus agrestis
						Vulpes vulpes
58	LME3628	Canis lupus	Koblarji	Dinaric Mts	4	Capra hircus
						Capreolus capreolus
						Cervus elaphus
						Martes foina
59	LME3631	Canis lupus	Ribnica	Dinaric Mts	5	Capreolus capreolus
						Cervus elaphus
						Rupicapra rupicapra
						Sus scrofa
						Vulpes vulpes
60	LME3632	Canis lupus	Ribnica	Dinaric Mts	4	Capra hircus
						Cervus elaphus
						Ovis sp.
						Vulpes vulpes
61	LME3633	Canis lupus	Pokljuka	Julian Alps	3	Capreolus capreolus
						Cervus elaphus
						Dama dama
62	LME3634	Canis lupus	LPN Snežnik; Pod Konfinom	Dinaric Mts	6	Capreolus capreolus
						Cervus elaphus
						Martes foina
						Martes martes
						Sus scrofa
						Vulpes vulpes
63	LME3635	Canis lupus	LPN Snežnik	Dinaric Mts	4	Capra hircus
						Cervus elaphus
						Dama dama
						Vulpes vulpes
64	LME3636	Canis lupus	Jelovica	Julian Alps	2	Cervus elaphus
						Vulpes vulpes
65	LME3637	Canis lupus	Ribnica	Dinaric Mts	7	Capra hircus
						Capreolus capreolus
						Cervus elaphus
						Dama dama
						Ovis sp.
						Sus scrofa
						Vulpes vulpes
66	LME3638	Canis lupus	Jelovica	Julian Alps	2	Capreolus capreolus
						Cervus elaphus
67	LME3639	Canis lupus	Glažuta	Dinaric Mts	5	Capra hircus
						Capreolus capreolus
						Cervus elaphus
						Martes foina
						Vulpes vulpes
68	LME3640	Canis lupus	Jelovica	Julian Alps	6	Bos taurus
						Capreolus capreolus
						Cervus elaphus
						Lepus europaeus
						Lepus timidus
						Martes martes
69	LME3641	Canis lupus	Glažuta	Dinaric Mts	3	Capreolus capreolus
						Cervus elaphus
						Vulpes vulpes
70	LME3643	Canis lupus	Jelovica	Julian Alps	6	Bos taurus
						Capreolus capreolus
						Cervus elaphus
						Lepus europaeus
						Lepus timidus
						Vulpes vulpes
71	LME3647	Canis lupus	Mala Gora	Dinaric Mts	4	Bos taurus
						Capreolus capreolus
						Cervus elaphus
						Vulpes vulpes
72	LME3648	Canis lupus	Jelovica	Julian Alps	4	Capreolus capreolus
						Cervus elaphus
						Martes foina
						Vulpes vulpes
73	LME3650	Canis lupus	Iška	Dinaric Mts	4	Capra hircus
						Capreolus capreolus
						Cervus elaphus
						Vulpes vulpes
74	LME3656	Canis lupus	Jelovica	Julian Alps	2	Capra hircus
						Capreolus capreolus
75	LME3955	Canis lupus	Pokljuka	Julian Alps	3	Capreolus capreolus
						Rupicapra rupicapra
						Vulpes vulpes
76	LME3956	Canis lupus	Kobariški stol	Julian Alps	7	Capra hircus
						Capreolus capreolus
						Cervus elaphus
						Martes foina
						Ovis sp.
						Rupicapra rupicapra
						Vulpes vulpes
77	LME3957	Canis lupus	Jelovica	Julian Alps	4	Cervus elaphus
						Ovis sp.
						Rupicapra rupicapra
						Vulpes vulpes
78	LME3959	Canis lupus	Nomenj	Julian Alps	7	Capra hircus
						Capreolus capreolus
						Cervus elaphus
						Dama dama
						Martes foina
						Ovis sp.
						Vulpes vulpes
79	LME3960	Canis lupus	Jelovica	Julian Alps	2	Capreolus capreolus
						Cervus elaphus
80	LME3962	Canis lupus	Pokljuka	Julian Alps	4	Capra hircus
						Cervus elaphus
						Dama dama
						Ovis sp.
81	LME3963	Canis lupus	Mežakla	Julian Alps	4	Capra hircus
						Cervus elaphus
						Dama dama
						Vulpes vulpes
82	LME3964	Canis lupus	Jelovica	Julian Alps	2	Capreolus capreolus
						Cervus elaphus
83	LME3626	Lynx lynx	Rapljevo	Dinaric Mts	6	Capreolus capreolus
						Cervus elaphus
						Gallus gallus
						Martes foina
						Martes martes
						Sus scrofa
84	LME3630	Lynx lynx	Rapljevo	Dinaric Mts	3	Capreolus capreolus
						Felis sp.
						Martes foina
85	LME3642	Lynx lynx	Rapljevo	Dinaric Mts	1	Capreolus capreolus
86	LME3646	Lynx lynx	Rapljevo	Dinaric Mts	8	Capra hircus
						Capreolus capreolus
						Cervus elaphus
						Dama dama
						Felis sp.
						Martes foina
						Ovis sp.
						Vulpes vulpes
87	LME3649	Lynx lynx	Rapljevo	Dinaric Mts	3	Capreolus capreolus
						Cervus elaphus
						Martes foina
88	LME3651	Lynx lynx	Rapljevo	Dinaric Mts	2	Capreolus capreolus
						Gallus gallus
89	LME3652	Lynx lynx	Rapljevo	Dinaric Mts	2	Capreolus capreolus
						Cervus elaphus
90	LME3653	Lynx lynx	Rapljevo	Dinaric Mts	4	Capreolus capreolus
						Cervus elaphus
						Martes foina
						Vulpes vulpes
91	LME3951	Lynx lynx	Mala Gora	Dinaric Mts	5	Capreolus capreolus
						Cervus elaphus
						Martes foina
						Sus scrofa
						Vulpes vulpes
92	LME3952	Lynx lynx	Bloke	Dinaric Mts	1	Rupicapra rupicapra
93	LME3954	Lynx lynx	Bloke	Dinaric Mts	4	Cervus elaphus
						Felis sp.
						Microtus agrestis
						Clethrionomys glareolus

## Sheet: Table S7 FOO
Table S7: Frequency of occurrence of the important prey items in wolf and lynx diet
Prey Items	Canis lupus_Alps	Canis lupus_Dinarides	p-value		Canis lupus_Dinarides	Lynx lynx_Dinarides	p-value
Anas platyrhynchos	0.01818	0.03704	0.38		0.03704	0
Apodemus sp.	0	0			0	0.09091
Arvicola amphibius	0.01818	0	0.85		0	0
Bos taurus	0.01818	0.11111	0.01		0.11111	0
Capra hircus	0.03636	0	0.8		0	0
Capra ibex	0.09091	0			0	0
Capreolus capreolus	0.69091	0.66667	0.68		0.66667	0.81818	0.01
Cervus elaphus	0.92727	1	1		1	0.63636	0.67
Dama dama	0.12727	0.18519	0.17		0.18519	0
Felis sp.	0.10909	0.11111	0.97		0.11111	0.27273	0.03
Gallus gallus	0.2	0.18519	0.79		0.18519	0.18182	0.43
Glis glis	0.01818	0.03704	0.16		0.03704	0
Lepus europaeus	0.03636	0			0	0
Lepus timidus	0.03636	0			0	0
Martes foina	0.30909	0.2963	0.98		0.2963	0.54545	0.14
Martes martes	0.12727	0.07407	0.8		0.07407	0.09091	0.44
Microtus agrestis	0.03636	0			0	0.09091
Muscardinus avellanarius	0.01818	0			0	0
Clethrionomys glareolus	0.05455	0.03704	0.91		0.03704	0.18182	0.11
Ovis sp.	0.14545	0.14815	0.46		0.14815	0.09091	0.64
Phasianidae	0.05455	0.03704	0.62		0.03704	0
Phoxinus phoxinus	0.01818	0			0	0
Rupicapra rupicapra	0.07273	0.07407	0.55		0.07407	0
Sparus aurata	0.01818	0			0	0
Sus scrofa	0.23636	0.66667	0.01		0.66667	0.18182	0.05
Vulpes vulpes	0.12727	0.33333	0.12		0.33333	0.18182	0.75

## Sheet: Table S8 perMANOVA
Table S8: Results of PERMANOVA, testing the effects of predator species and spatial variation on the changes of diet composition
Test	Source	Df	SumOfSqs	R2	F	p
Marginal effect (by = "margin")	Sp_region	2	1.25317	0.056037	2.67136	0.002
	Residual	94	21.11	0.943963
							.
Note: PERMANOVA tests are based on Jaccard distance from the presence and absence datasets and conducted with 999 permutations.
Test	Source	Df	SumOfSqs	R2	F	p
Marginal effect (by = "margin")	Sp_region	2	1.96118	0.0885694	4.37293	0.001
	Residual	94	20.1816	0.911431
Note: PERMANOVA tests are based on Bray distance from the RRA datasets and conducted with 999 permutations.
Test	Source	Df	SumOfSqs	R2	F	p
Tests terms (by = "terms")	Sp_region	1	0.6906	0.0369	3.2883	0.019
	Seasons	3	1.852	0.09897	2.9395	0.005
	Residual	81	18.713	1
Note: PERMANOVA tests are based on Bray distance from the RRA datasets and conducted with 999 permutations for wolfs

## Sheet: Table S9 ENVFIT
Table S9: Prey taxa most responsible for driving differences in dietary composition between groups (Species&Regions) (p ≤ 0.05)
Species	NMDS1	NMDS2	p-value
Apodemus sp.	-0.383746	-0.29642	0.012
Bos taurus	-0.21509	-0.210907	0.012
Capra ibex	-0.19103	-0.352565	0.002
Capreolus capreolus	0.586585	-0.616687	0.001
Cervus elaphus	-0.385433	0.274845	0.001
Dama dama	-0.245782	-0.0532617	0.042
Felis sp.	-0.364311	-0.456901	0.001
Gallus gallus	-0.0719238	-0.486706	0.001
Glis glis	-0.0945033	-0.236405	0.047
Martes foina	0.198225	-0.434558	0.001
Martes martes	0.140702	-0.239125	0.038
Clethrionomys glareolus	-0.426288	-0.293593	0.001
Sus scrofa	-0.361708	-0.544676	0.001
Vulpes vulpes	-0.268256	-0.216596	0.003
Note: Results computed using the envfit test with 999 permutations are based
on presence and absence datasets.
Species	NMDS1	NMDS2	p-value
Apodemus sp.	0.190845	-0.384295	0.012
Capreolus capreolus	-0.911459	0.163379	0.001
Cervus elaphus	0.677568	0.645324	0.001
Felis sp.	0.227806	-0.528648	0.001
Glis glis	0.082479	-0.276626	0.008
Lepus timidus	0.0355166	0.238828	0.046
Muscardinus avellanarius	-0.0507621	-0.250464	0.042
Clethrionomys glareolus	0.234186	-0.344377	0.005
Sparus aurata	-0.0507621	-0.250464	0.042
Sus scrofa	0.043919	-0.479624	0.001
Vulpes vulpes	-0.0517391	-0.481397	0.002
Note: Results computed using the envfit test with 999 permutations are based RRA datasets.

[truncated: 1 more sheets: Table S10 SIMPER]
